# Supplementary material for: Host transcriptional response to TB preventive therapy differentiates two sub-groups of IGRA-positive individuals
Source: Tuberculosis (Edinb). 2021 Mar;127:102033. doi: 10.1016/j.tube.2020.102033 (PMC7985621; doi:10.1016/j.tube.2020.102033)
Supplement: Supplementary file 2 — SDE transcripts TB1 vs negative tube, TB2 vs negative tube at V1, in IGRA+. [file mmc2.xlsx]

## Sheet: TB1 versus Negative 
Significantly differentially expressed (SDE) transcripts TB1 vs negative tube at Visit 1 in IGRA+
Agilent Probe ID	GeneSymbol	log2FoldChange	AveExpr	P.Value	adj.P.Val
A_23_P129476	VPS9D1	1.41198	9.24639	2.08315e-15	1.21241e-10
A_23_P420196	SOCS1	1.69093	9.00117	9.98147e-15	1.93644e-10
A_22_P00000636		1.56295	7.22986	9.29012e-15	1.93644e-10
A_21_P0005078	lnc-SOD2-2	1.39902	7.64622	1.80152e-14	2.62125e-10
A_23_P144096	CISH	1.87452	9.19281	3.06926e-14	3.57269e-10
A_23_P500614	TNFRSF8	-1.35095	7.42073	4.08559e-14	3.96309e-10
A_22_P00015150	FLJ27255	2.0215	8.71304	5.814e-14	4.83401e-10
A_23_P60248	TXN	1.6358	12.7267	1.60449e-13	1.16729e-09
A_21_P0010535	XLOC_l2_000297	1.99734	10.3286	4.59636e-13	2.88013e-09
A_19_P00808588	GBP1P1	1.62035	7.18782	5.16263e-13	2.88013e-09
A_33_P3555937	STEAP4	1.32955	8.17161	5.44345e-13	2.88013e-09
A_33_P3407880	ANKRD22	2.22393	7.92341	6.96756e-13	2.89656e-09
A_23_P416894	GSAP	1.46833	8.56523	6.70088e-13	2.89656e-09
A_23_P209394	CFLAR	0.748578	9.21669	6.44882e-13	2.89656e-09
A_23_P200138	SLAMF8	2.54341	9.21279	7.99064e-13	2.90665e-09
A_23_P329261	KCNJ2	2.09928	8.73078	7.69107e-13	2.90665e-09
A_21_P0010727	FCGR1A	1.75507	8.23615	9.05324e-13	3.09946e-09
A_33_P3381513	CD274	2.182	8.22345	1.256e-12	3.7493e-09
A_32_P104000	DCUN1D3	0.908007	8.17453	1.17479e-12	3.7493e-09
A_21_P0000856	IL10RB-AS1	-0.808284	7.92571	1.35282e-12	3.7493e-09
A_23_P7412	BTNL8	-0.976441	8.8629	1.3124e-12	3.7493e-09
A_23_P3014	RNASE6	-1.32389	8.66896	1.64104e-12	4.34136e-09
A_23_P81898	UBD	3.33472	9.53637	1.96237e-12	4.96574e-09
A_23_P112026	IDO1	2.95917	11.5745	2.71598e-12	5.52118e-09
A_33_P3311439	GCH1	1.92159	8.68955	2.49546e-12	5.52118e-09
A_24_P98109	SNX10	1.30441	11.3133	2.77827e-12	5.52118e-09
A_33_P3280694	GSAP	1.20761	7.80184	2.84592e-12	5.52118e-09
A_23_P1602	CDC42EP2	1.15993	7.61683	2.38116e-12	5.52118e-09
A_23_P146084	GSR	0.900013	8.50454	2.83209e-12	5.52118e-09
A_21_P0005729		0.815302	6.94567	2.81326e-12	5.52118e-09
A_24_P87931	APOL1	0.865663	9.74537	3.06503e-12	5.75445e-09
A_23_P91640	ASPHD2	0.948301	7.08927	3.23856e-12	5.89024e-09
A_32_P31618	GSR	0.606413	7.10034	3.53521e-12	6.23494e-09
A_21_P0010537	GBP1P1	1.13277	6.65145	4.27552e-12	7.31882e-09
A_33_P3298587	SBNO2	0.777843	10.7305	4.65123e-12	7.73446e-09
A_19_P00812190	XLOC_l2_000297	2.06869	8.30809	5.05188e-12	7.73749e-09
A_23_P7827	FAM26F	1.66079	11.6069	4.92932e-12	7.73749e-09
A_23_P211445	LIMK2	1.44575	11.8175	5.04378e-12	7.73749e-09
A_23_P25155	GPR84	2.35863	9.16785	5.31992e-12	7.74061e-09
A_23_P167328	CD38	1.24227	7.98232	5.24391e-12	7.74061e-09
A_24_P53051	LACTB	0.972894	7.99384	5.7959e-12	8.22749e-09
A_23_P51487	GBP3	1.4744	9.15601	6.4997e-12	8.79742e-09
A_23_P118025	DPEP2	-0.87681	7.66407	6.43608e-12	8.79742e-09
A_33_P3233550	RTN4	0.708719	12.6863	6.69766e-12	8.85932e-09
A_33_P3861706	MTMR10	-0.826435	9.53632	7.21907e-12	9.33683e-09
A_23_P18452	CXCL9	3.34797	8.86716	7.91875e-12	1.00191e-08
A_23_P39840	VAMP5	1.64588	10.4044	8.81598e-12	1.0917e-08
A_32_P209960	CIITA	1.35837	7.9986	9.20386e-12	1.11599e-08
A_23_P65651	WARS	1.89579	10.8604	1.01979e-11	1.1414e-08
A_23_P30069	DDX60L	1.193	9.67864	1.01211e-11	1.1414e-08
A_23_P14564	GPR65	0.970455	10.8248	1.00084e-11	1.1414e-08
A_24_P627306	EDEM2	0.539871	7.93259	9.64471e-12	1.1414e-08
A_21_P0000869	LINC01093	1.88345	7.03555	1.05483e-11	1.15834e-08
A_24_P207139	PML	0.794096	7.29176	1.12937e-11	1.21723e-08
A_22_P00008987	LOC101930114	1.48443	9.28686	1.23598e-11	1.24027e-08
A_22_P00011746		1.34565	7.2092	1.17301e-11	1.24027e-08
A_23_P206369	TMEM208	0.879396	11.8008	1.22305e-11	1.24027e-08
A_23_P27285	MPPE1	-0.628551	8.65761	1.21639e-11	1.24027e-08
A_23_P68106	TMSB10	0.807512	13.4437	1.34814e-11	1.32988e-08
A_23_P79161	PRELID1	1.00302	11.4642	1.46356e-11	1.41968e-08
A_21_P0010536	GBP3	1.72988	10.0569	1.65765e-11	1.55608e-08
A_23_P339818	ARRDC4	1.25453	7.48046	1.64924e-11	1.55608e-08
A_22_P00021949	lnc-EGR3-1	1.5793	7.05899	1.79734e-11	1.64308e-08
A_23_P112260	GNG10	1.01526	9.53553	1.83502e-11	1.64308e-08
A_23_P141021	LPCAT2	0.860952	7.61059	1.81814e-11	1.64308e-08
A_33_P3413989	SERPING1	1.56392	8.04157	2.36456e-11	2.05403e-08
A_33_P3325914	TAPBP	1.10307	9.28343	2.3642e-11	2.05403e-08
A_23_P138680	IL15RA	1.13534	7.21249	2.58068e-11	2.18846e-08
A_33_P3372124	TRAFD1	0.768923	11.2056	2.59452e-11	2.18846e-08
A_23_P63390	FCGR1B	2.1861	12.0268	2.68591e-11	2.20775e-08
A_23_P397391	FFAR2	1.2577	8.52819	2.73119e-11	2.20775e-08
A_33_P3331366	TRIM25	0.919839	10.1549	2.71652e-11	2.20775e-08
A_33_P3289536	SNX10	1.14641	8.87075	2.8217e-11	2.24967e-08
A_22_P00014727		1.67717	7.83887	2.96079e-11	2.32866e-08
A_33_P3319982	lnc-TMC7-1	0.528663	6.31444	3.15974e-11	2.452e-08
A_23_P76386	SLC6A12	0.658482	6.26296	3.4902e-11	2.6728e-08
A_23_P338479	CD274	2.5014	9.79814	3.68265e-11	2.76892e-08
A_23_P358944	PML	1.07005	9.64268	3.71086e-11	2.76892e-08
A_33_P3284933	IL27	1.4314	8.32139	3.92728e-11	2.89332e-08
A_23_P14174	TNFSF13B	1.19467	9.1793	4.02834e-11	2.93067e-08
A_23_P75430	SMCO4	1.58552	10.9467	4.21242e-11	3.00049e-08
A_22_P00008588	lnc-KCTD20-1	0.934419	6.54306	4.22743e-11	3.00049e-08
A_23_P210465	PI3	2.54494	12.9056	4.38538e-11	3.0751e-08
A_23_P92954	HSD17B4	-1.1296	9.86688	4.60056e-11	3.18759e-08
A_19_P00315506	KIAA0040	0.668951	8.6103	4.74563e-11	3.24942e-08
A_24_P230563	IL2RA	0.96176	7.12057	4.80894e-11	3.25448e-08
A_33_P3226080	SCIMP	0.873482	7.60407	5.11781e-11	3.4237e-08
A_24_P378019	IRF7	1.05423	12.6895	5.25426e-11	3.47504e-08
A_23_P98310	CSTF3	0.821952	8.04815	5.46946e-11	3.57672e-08
A_32_P87697	HLA-DRA	1.31477	12.8017	5.92446e-11	3.83122e-08
A_33_P3226810	TNFSF10	1.19618	10.3594	6.15935e-11	3.93935e-08
A_24_P48898	APOL2	0.876581	11.3814	6.32749e-11	4.00289e-08
A_33_P3369760	GLIPR2	0.909091	10.153	6.70322e-11	4.19499e-08
A_22_P00008681	NUP50-AS1	1.03023	8.3641	6.82351e-11	4.22484e-08
A_24_P45446	GBP4	1.68597	11.1751	6.98084e-11	4.23322e-08
A_23_P8185	DYNLT1	0.869183	12.2411	7.02075e-11	4.23322e-08
A_23_P74278	PDE4B	0.623322	10.1982	7.12798e-11	4.23322e-08
A_23_P133474	GPX3	-0.893307	6.40376	7.05725e-11	4.23322e-08
A_24_P239731	B4GALT5	1.41354	9.49045	7.40887e-11	4.34217e-08
A_23_P218111	SERPINA1	0.842673	12.1588	7.46065e-11	4.34217e-08
A_23_P165624	TNFAIP6	2.41302	12.0125	7.83966e-11	4.51759e-08
A_23_P122924	INHBA	2.23063	8.19753	7.98382e-11	4.55555e-08
A_21_P0010728	FCGR1B	1.97168	9.86728	8.32226e-11	4.70256e-08
A_22_P00015520		0.847555	6.95222	8.95955e-11	5.01399e-08
A_32_P184394	TFEC	1.46885	8.14891	9.61428e-11	5.22954e-08
A_23_P37514	C15orf39	0.678618	8.7821	9.4401e-11	5.22954e-08
A_23_P209726	SP140	0.565769	8.05303	9.53171e-11	5.22954e-08
A_33_P3264895	RHEBL1	0.805457	8.76519	9.70899e-11	5.23216e-08
A_33_P3449417	KARS	0.67483	10.1772	9.90567e-11	5.28917e-08
A_23_P45099	HLA-DRB5	1.06105	11.9131	1.01071e-10	5.34765e-08
A_23_P378288	IKZF4	0.753812	6.50153	1.03868e-10	5.44616e-08
A_23_P502312	CD97	0.786222	11.4816	1.07767e-10	5.60014e-08
A_33_P3286157	TNFRSF4	1.01872	8.14766	1.10924e-10	5.71319e-08
A_23_P129486	MSRB1	0.774102	11.2993	1.15543e-10	5.89888e-08
A_22_P00024322	lnc-GBP6-1	0.816542	6.7938	1.18876e-10	6.01627e-08
A_23_P1962	RARRES3	0.76783	13.3848	1.20258e-10	6.03374e-08
A_33_P3413987	SERPING1	1.34037	7.56551	1.26142e-10	6.27487e-08
A_33_P3399263	IL15RA	0.627939	6.62348	1.2761e-10	6.29411e-08
A_24_P167642	GCH1	1.72077	8.36032	1.40954e-10	6.66962e-08
A_22_P00000638	LINC01093	1.53586	6.7826	1.37607e-10	6.66962e-08
A_23_P128215	SOCS2	1.24137	7.64049	1.40048e-10	6.66962e-08
A_33_P3276615	APOL4	0.925746	6.34023	1.37325e-10	6.66962e-08
A_19_P00320996		0.578201	6.29399	1.39623e-10	6.66962e-08
A_23_P327140	RNF213	0.7746	7.61119	1.50142e-10	7.0471e-08
A_24_P91852	DYNLT3	0.571201	7.46177	1.5531e-10	7.23134e-08
A_24_P353638	SLAMF7	1.72593	11.7996	1.58114e-10	7.29843e-08
A_22_P00000637	LOC731424	1.213	7.38932	1.59259e-10	7.29843e-08
A_23_P127385	MYBPC3	0.612708	7.47134	1.60819e-10	7.31239e-08
A_23_P65427	PSME2	1.45977	14.3431	1.63564e-10	7.3467e-08
A_23_P56746	FAP	1.32526	7.13639	1.64099e-10	7.3467e-08
A_33_P3301410	EXOSC4	0.831839	10.3256	1.76293e-10	7.83241e-08
A_19_P00803997	NUP50-AS1	0.551262	6.31392	1.89793e-10	8.3683e-08
A_23_P18604	LAP3	1.80506	9.92863	1.93574e-10	8.46578e-08
A_23_P354387	MYOF	1.53746	8.00334	1.94913e-10	8.46578e-08
A_21_P0000015	PARP9	0.970925	8.1461	2.03012e-10	8.75222e-08
A_23_P120899	CSF2RB	0.954816	7.59346	2.34872e-10	1.00513e-07
A_22_P00000688	lnc-ADAM2-1	1.29842	6.84038	2.36821e-10	1.00608e-07
A_33_P3400374	HELZ2	0.709285	10.3874	2.41511e-10	1.01856e-07
A_23_P819	ISG15	1.14917	12.3572	2.53562e-10	1.06169e-07
A_23_P160720	BATF3	1.43691	7.97708	2.74329e-10	1.14044e-07
A_23_P152356	ZNF200	0.740773	9.20606	2.90754e-10	1.20016e-07
A_23_P29773	LAMP3	1.50803	8.77215	3.05507e-10	1.25217e-07
A_23_P69109	PLSCR1	1.16559	10.0464	3.23125e-10	1.31512e-07
A_33_P3343175	CXCL10	2.52738	8.14831	3.3219e-10	1.34262e-07
A_23_P252471	PECAM1	-0.812506	8.26727	3.35068e-10	1.34492e-07
A_23_P50638	LRG1	0.830539	9.1271	3.40893e-10	1.35892e-07
A_23_P77859	TMEM88	1.00576	7.78117	3.5018e-10	1.38645e-07
A_23_P145357	BAK1	0.485938	8.45382	3.56193e-10	1.40073e-07
A_21_P0007701	LOC101930164	1.12489	6.83747	3.69559e-10	1.44354e-07
A_23_P3221	SQRDL	0.782393	13.4362	3.72376e-10	1.44484e-07
A_33_P3383866	TREX1	0.640543	9.08651	3.841e-10	1.48046e-07
A_23_P156327	TGFBI	-1.00183	11.1387	4.20502e-10	1.61011e-07
A_24_P284893	PSMB2	0.644223	9.09647	4.28119e-10	1.62856e-07
A_23_P57036	CD40	0.998799	7.33215	4.50895e-10	1.70406e-07
A_24_P124992	PSMA4	0.707069	10.3669	4.62733e-10	1.73752e-07
A_23_P101407	C3	1.22049	7.2428	4.97217e-10	1.85503e-07
A_23_P121253	TNFSF10	1.16456	10.6673	5.08278e-10	1.88422e-07
A_24_P30194	IFIT5	0.759173	9.50408	5.17248e-10	1.89336e-07
A_23_P215132	WDR91	-0.520097	8.07097	5.16696e-10	1.89336e-07
A_23_P35912	CASP4	0.871329	12.9325	5.23668e-10	1.90488e-07
A_24_P102821	PTAFR	1.16842	8.7858	5.49509e-10	1.98646e-07
A_23_P370682	BATF2	1.65016	11.0599	5.58086e-10	2.00501e-07
A_24_P169688	MICB	0.51639	7.35781	5.74382e-10	2.0509e-07
A_23_P380857	APOL4	0.75779	7.27494	5.80745e-10	2.06097e-07
A_23_P8281	IFNGR1	-0.614498	10.8076	5.94946e-10	2.09857e-07
A_23_P53345	ARNTL2	0.565032	6.1938	6.03738e-10	2.11676e-07
A_24_P100368	DYNLT3	0.638019	9.02574	6.12335e-10	2.13379e-07
A_33_P3368452	MICA	0.463943	8.34355	6.15928e-10	2.13379e-07
A_23_P74290	GBP5	2.05365	13.5318	6.47609e-10	2.22519e-07
A_24_P335305	OAS3	1.12847	7.65645	6.49958e-10	2.22519e-07
A_24_P274270	STAT1	1.30047	10.6037	7.2379e-10	2.45374e-07
A_24_P416997	APOL3	0.602362	7.54492	7.29363e-10	2.45374e-07
A_32_P15799	HMGN2	-0.520715	11.9844	7.26965e-10	2.45374e-07
A_23_P41765	IRF1	1.11636	10.6317	7.37744e-10	2.46767e-07
A_32_P222383	HMGN2	-0.57277	11.5113	7.54527e-10	2.50938e-07
A_23_P87879	CD69	1.08962	10.2669	7.68986e-10	2.51836e-07
A_24_P353300	LIMK2	1.06857	7.66893	7.67867e-10	2.51836e-07
A_23_P123672	TDRD7	0.57286	8.5076	7.70206e-10	2.51836e-07
A_24_P190472	SLPI	1.39949	10.2134	8.32052e-10	2.68946e-07
A_23_P59005	TAP1	1.08158	13.5481	8.36399e-10	2.68946e-07
A_33_P3227443	C16orf54	-0.505414	10.7794	8.30008e-10	2.68946e-07
A_33_P3238315	RBCK1	0.703491	8.67113	8.82649e-10	2.80716e-07
A_23_P334664	PML	0.450747	6.29958	8.78527e-10	2.80716e-07
A_24_P303091	CXCL10	2.66282	8.90972	8.95951e-10	2.83398e-07
A_23_P208788	C19orf33	0.414608	7.03443	9.34808e-10	2.94091e-07
A_24_P187948	BID	0.875792	12.1666	9.73565e-10	3.04637e-07
A_32_P88905		-0.600511	6.95248	1.0025e-09	3.12015e-07
A_23_P202978	CASP1	0.749586	10.8331	1.01758e-09	3.15024e-07
A_23_P24948	KCNE3	-0.716668	8.46449	1.03237e-09	3.17909e-07
A_23_P102582	C20orf24	0.6939	12.4434	1.05929e-09	3.24483e-07
A_33_P3241021	CD69	0.893845	9.11951	1.12005e-09	3.413e-07
A_33_P3227041	BID	0.908647	12.2913	1.16208e-09	3.52261e-07
A_32_P44394	AIM2	1.12456	9.18429	1.17815e-09	3.55284e-07
A_23_P70095	CD74	1.16661	8.70162	1.19549e-09	3.58653e-07
A_22_P00006138	lnc-FAM184B-1	0.662422	6.54194	1.21808e-09	3.63555e-07
A_23_P127663	PRRG4	1.01286	7.27753	1.35443e-09	4.02189e-07
A_23_P25566	GPR183	-0.573508	10.29	1.3772e-09	4.06875e-07
A_23_P73837	TLR8	0.982823	7.88857	1.38942e-09	4.08414e-07
A_23_P134176	SOD2	1.43463	14.7355	1.43611e-09	4.20015e-07
A_33_P3294237	MTF1	1.04551	8.33522	1.5229e-09	4.4317e-07
A_24_P223124	FNDC3B	0.675478	9.75317	1.53256e-09	4.43762e-07
A_33_P3214650	TAP2	0.958252	10.2473	1.56219e-09	4.50104e-07
A_33_P3362311	C6orf222	0.695484	6.33102	1.64426e-09	4.71418e-07
A_33_P3335629	TMEM208	0.865887	9.42571	1.7338e-09	4.9465e-07
A_23_P250302	CCR3	-0.789769	7.06333	1.78818e-09	5.07679e-07
A_33_P3382125		0.990527	7.50535	1.85074e-09	5.21873e-07
A_21_P0001238	lnc-EGLN1-1	0.799839	9.59567	1.85611e-09	5.21873e-07
A_23_P218549	EMR3	-0.882131	8.38898	1.87434e-09	5.24464e-07
A_23_P48826	TRIM69	0.428541	7.81687	1.93317e-09	5.38337e-07
A_23_P92499	TLR2	0.818138	11.9272	1.9747e-09	5.44689e-07
A_23_P12572	CASP7	0.619153	8.6969	1.97348e-09	5.44689e-07
A_33_P3401826	CMPK2	1.18405	7.87499	1.9919e-09	5.46842e-07
A_24_P165864	P2RY14	2.34778	10.6766	2.04804e-09	5.59616e-07
A_22_P00012516		0.49706	6.87092	2.07141e-09	5.60734e-07
A_23_P154605	SULF2	-0.897628	12.1152	2.06548e-09	5.60734e-07
A_23_P376488	TNF	1.12522	9.36851	2.09582e-09	5.64221e-07
A_22_P00003761	lnc-CDIPT-1	0.423369	6.24149	2.10367e-09	5.64221e-07
A_32_P74366	VCPIP1	0.562551	7.88337	2.14181e-09	5.69203e-07
A_23_P215931	LEPROTL1	-0.428151	11.1254	2.13635e-09	5.69203e-07
A_33_P3246833	IL1RN	1.48979	12.3075	2.41998e-09	6.37682e-07
A_24_P136866	SLC8A1	0.990805	8.08604	2.43235e-09	6.37682e-07
A_23_P89902	RTN2	0.562289	6.39668	2.42439e-09	6.37682e-07
A_23_P156788	STX11	0.956227	8.30303	2.61055e-09	6.8133e-07
A_23_P400235	MUT	-0.37557	7.78552	2.69395e-09	6.99959e-07
A_21_P0013669	LOC101927993	0.807563	6.48122	2.75722e-09	7.13213e-07
A_23_P209195	C19orf12	0.394245	7.18976	2.77991e-09	7.159e-07
A_22_P00010504	LOC101929709	0.5695	6.48481	2.8781e-09	7.37923e-07
A_23_P47304	CASP5	0.858968	11.2629	2.90826e-09	7.42386e-07
A_24_P245815	ASPHD2	0.688695	6.65097	3.00006e-09	7.62473e-07
A_23_P127288	IL2RA	1.1543	7.4113	3.04704e-09	7.67708e-07
A_21_P0013743		0.852905	6.25147	3.04334e-09	7.67708e-07
A_33_P3318322	STEAP4	0.727601	6.71208	3.13029e-09	7.85284e-07
A_33_P3251227	C1GALT1	0.510456	8.42241	3.16016e-09	7.89376e-07
A_23_P356330	DESI1	0.706134	7.82591	3.26659e-09	8.12474e-07
A_23_P74330	LINC00626	0.502881	7.06513	3.32729e-09	8.24049e-07
A_21_P0010778	XLOC_l2_001134	0.925171	7.56995	3.43649e-09	8.47489e-07
A_24_P365767	CYBB	1.04527	12.3247	3.56299e-09	8.74977e-07
A_32_P41487	HMGN2	-0.501354	13.3043	3.61489e-09	8.83992e-07
A_24_P28722	RSAD2	1.49394	9.92656	3.67831e-09	8.95738e-07
A_22_P00016601	KIAA0040	0.614542	7.68395	3.69701e-09	8.96539e-07
A_23_P77073	SPPL2A	0.676981	9.66469	3.80194e-09	9.14275e-07
A_33_P3294608	MVP	0.600189	12.3575	3.79439e-09	9.14275e-07
A_33_P3423365	GSN	0.541235	7.83053	3.81727e-09	9.14275e-07
A_23_P74547	CD53	0.742891	12.0162	3.96741e-09	9.44168e-07
A_23_P120002	SP110	0.606108	10.4652	3.97452e-09	9.44168e-07
A_33_P3306024	SIGLEC16	0.803374	9.87017	4.02539e-09	9.52364e-07
A_23_P105562	VWF	-0.455585	5.82726	4.06199e-09	9.57134e-07
A_33_P3219090	INSIG1	-0.491024	9.24802	4.09676e-09	9.61433e-07
A_33_P3298382		1.14144	6.74804	4.50399e-09	1.05276e-06
A_33_P3415923	FMNL3	0.703007	7.8765	4.60019e-09	1.07094e-06
A_32_P217750	IL3RA	1.1262	9.61869	4.74649e-09	1.1006e-06
A_19_P00316340	LOC100506860	0.909088	6.65575	4.77935e-09	1.10382e-06
A_22_P00011370	P2RX7	1.50298	10.4637	4.92747e-09	1.13353e-06
A_22_P00002626	lnc-C1orf138-1	0.60928	6.99481	5.01335e-09	1.14875e-06
A_23_P167983	HIST1H2AC	-0.683186	9.15366	5.04995e-09	1.1526e-06
A_23_P40347	HM13	0.672123	9.41932	5.11694e-09	1.16332e-06
A_33_P3421351	TRAF3IP3	-0.566436	10.3877	5.15136e-09	1.16659e-06
A_24_P337058	CCNL1	0.664193	10.5667	5.18566e-09	1.16981e-06
A_23_P21485	PID1	-0.989585	8.17622	5.21998e-09	1.173e-06
A_32_P212373	lnc-EGLN1-1	0.761185	8.86334	5.85871e-09	1.31147e-06
A_23_P337753	SP140L	0.518787	7.75099	5.8914e-09	1.31374e-06
A_23_P144877	ATOX1	1.04506	10.037	5.97149e-09	1.32651e-06
A_24_P31235	EIF5A	0.566323	8.91798	6.17199e-09	1.36067e-06
A_33_P3316587	SLC22A18AS	-0.983213	7.96184	6.15347e-09	1.36067e-06
A_33_P3382498	SIGLEC14	0.845299	9.5931	6.3316e-09	1.37008e-06
A_33_P3245439	CD40	0.743645	6.77309	6.33177e-09	1.37008e-06
A_23_P406616	CCDC71L	0.674944	9.66605	6.29694e-09	1.37008e-06
A_22_P00025650		-0.408418	9.24794	6.33238e-09	1.37008e-06
A_21_P0011482	XLOC_l2_005490	-1.00711	7.6934	6.25375e-09	1.37008e-06
A_32_P108156	MIR155HG	0.977969	7.10407	6.37584e-09	1.37038e-06
A_24_P48539	SIGLEC5	0.688956	7.37757	6.38086e-09	1.37038e-06
A_23_P401106	PDE2A	-0.824009	6.74918	6.44741e-09	1.37958e-06
A_23_P18372	B3GNT5	0.756271	9.28244	6.49322e-09	1.38429e-06
A_32_P171061	ASCL2	0.964946	9.13857	7.05753e-09	1.49911e-06
A_22_P00014728	lnc-SLC2A13-2	0.985656	6.9015	7.25766e-09	1.53601e-06
A_23_P213385	BASP1	-0.993062	11.6102	7.53448e-09	1.58882e-06
A_19_P00318813	LOC101928738	-0.553561	9.317	7.74492e-09	1.6273e-06
A_23_P150018	DUSP5	0.65736	7.00657	7.98277e-09	1.67124e-06
A_23_P71148	BLVRA	0.576367	10.9917	8.13686e-09	1.6974e-06
A_33_P3219591	RNF213	0.700672	7.28267	8.27103e-09	1.71922e-06
A_23_P255444	DAPP1	0.940783	9.70201	8.51021e-09	1.76264e-06
A_33_P3255304	GGT5	0.934862	6.63453	9.25687e-09	1.91049e-06
A_24_P165423	RBP7	-0.662789	6.89765	9.29745e-09	1.91209e-06
A_24_P364807	LPCAT2	0.642422	7.39878	9.46707e-09	1.94012e-06
A_24_P319374	GPA33	-0.555591	7.05993	9.7752e-09	1.99623e-06
A_23_P134953	PLIN2	-1.07818	10.7592	1.00383e-08	2.04279e-06
A_23_P112103	GSDMD	0.717803	8.49328	1.02131e-08	2.07112e-06
A_23_P27795	SPINT2	1.04197	10.792	1.04372e-08	2.09499e-06
A_33_P3275846	CACNA1A	0.3595	6.13161	1.04388e-08	2.09499e-06
A_23_P207507	ABCC3	-0.573926	6.52863	1.04156e-08	2.09499e-06
A_23_P61823	RAB24	0.614032	11.4242	1.06882e-08	2.13767e-06
A_24_P48204	SECTM1	1.28148	12.6917	1.0766e-08	2.14586e-06
A_23_P104318	DDIT4	-0.546754	11.7874	1.0913e-08	2.16774e-06
A_23_P34597	CDA	-0.797656	7.73018	1.11443e-08	2.20615e-06
A_23_P139123	SERPING1	0.811418	6.83478	1.1623e-08	2.29312e-06
A_21_P0008372	lnc-GPR65-1	0.776797	6.4731	1.16839e-08	2.29735e-06
A_33_P3398912	SLC2A6	0.889321	8.95662	1.18121e-08	2.31474e-06
A_33_P3389872	LRRK2	0.821399	7.08687	1.20245e-08	2.34845e-06
A_23_P81650	C5orf15	0.559219	9.09006	1.21418e-08	2.36343e-06
A_33_P3384835	LOC101927100	1.2103	7.47078	1.22768e-08	2.36529e-06
A_23_P24903	P2RY2	0.723456	7.45663	1.22942e-08	2.36529e-06
A_22_P00015397	lnc-SRP54-1	0.561105	7.5724	1.22247e-08	2.36529e-06
A_24_P397817	LEP	-1.2629	6.97087	1.23139e-08	2.36529e-06
A_33_P3343120	IRF8	0.603212	9.09334	1.23557e-08	2.36551e-06
A_23_P26024	C15orf48	1.27563	14.2635	1.26573e-08	2.4153e-06
A_22_P00011901	lnc-PIK3CG-4	0.928638	6.87424	1.28813e-08	2.45002e-06
A_33_P3352578	CLEC4D	0.97703	7.68324	1.30218e-08	2.46867e-06
A_23_P145874	SAMD9L	1.17514	10.6941	1.3177e-08	2.48997e-06
A_33_P3214550	CXCR2	-1.15055	8.32077	1.33276e-08	2.51028e-06
A_23_P216225	EGR3	1.18052	7.30122	1.36482e-08	2.56237e-06
A_23_P345591	PSMA2	0.686874	10.6917	1.37574e-08	2.5681e-06
A_33_P3262181	APOBEC3F	0.683285	7.72205	1.37669e-08	2.5681e-06
A_23_P252145	C1GALT1	0.544353	8.44424	1.42847e-08	2.65618e-06
A_23_P38346	DHX58	0.770809	8.95672	1.43804e-08	2.65699e-06
A_23_P368484	LRRC75A	-0.430231	7.38142	1.43429e-08	2.65699e-06
A_23_P112634	SMIM14	0.543951	8.67608	1.44949e-08	2.66967e-06
A_33_P3382162	RFX5	0.64691	8.13604	1.45849e-08	2.67723e-06
A_33_P3227345	FKBP1A	0.451538	6.5999	1.46279e-08	2.67723e-06
A_23_P62890	GBP1	1.65355	9.39897	1.5373e-08	2.80478e-06
A_33_P3878772	JAK2	0.920638	8.39194	1.57743e-08	2.8656e-06
A_33_P3368453	MICA	0.447426	10.1212	1.58049e-08	2.8656e-06
A_33_P3220911	BST2	0.539988	11.1418	1.61082e-08	2.91154e-06
A_23_P30736	HLA-DOB	0.518467	7.51585	1.64972e-08	2.97261e-06
A_33_P3237634	TSC22D3	-0.445155	12.5671	1.68565e-08	3.02798e-06
A_23_P255884	GSN	0.58662	9.17484	1.8118e-08	3.24458e-06
A_24_P343233	HLA-DRB1	0.985603	12.6222	1.88504e-08	3.34486e-06
A_19_P00803685	ANKRD33B	0.790417	7.27722	1.88144e-08	3.34486e-06
A_33_P3341442	CSF2RB	0.459743	6.11247	1.87809e-08	3.34486e-06
A_19_P00804072	RNF213	0.950139	8.18184	1.90174e-08	3.36422e-06
A_23_P141362	FZD2	0.49339	6.54449	1.97492e-08	3.47586e-06
A_33_P3316456	NPL	-0.747587	8.18952	1.97679e-08	3.47586e-06
A_24_P322353	PSTPIP2	0.98294	7.31332	2.02416e-08	3.53895e-06
A_23_P31085	CCDC28A	-0.466925	10.1593	2.02483e-08	3.53895e-06
A_22_P00022364	LOC100507054	-0.321225	8.09968	2.0444e-08	3.56245e-06
A_22_P00007720	HLA-DQB1	0.929287	12.1552	2.13577e-08	3.71057e-06
A_23_P99853	FAM214A	-0.567023	8.70007	2.18317e-08	3.78163e-06
A_33_P3224710	TFEC	1.40211	10.066	2.19414e-08	3.78936e-06
A_32_P175739	HK2	-0.709838	11.0221	2.20645e-08	3.79934e-06
A_22_P00009996		0.560085	6.65196	2.22757e-08	3.82439e-06
A_33_P3318509	CLEC4E	0.723287	6.93142	2.25508e-08	3.86023e-06
A_23_P29953	IL15	0.630774	7.95668	2.26735e-08	3.86986e-06
A_23_P42306	HLA-DMA	0.824188	9.9861	2.29174e-08	3.90004e-06
A_24_P406060	RNF144B	0.722588	7.64095	2.29885e-08	3.90074e-06
A_23_P24275	IDI2-AS1	0.346549	6.31401	2.30842e-08	3.90558e-06
A_33_P3213707	PDCD1LG2	0.589918	5.92222	2.3222e-08	3.91751e-06
A_23_P166797	RTP4	1.1497	9.0588	2.34501e-08	3.92189e-06
A_23_P68155	IFIH1	1.03275	11.1483	2.34315e-08	3.92189e-06
A_23_P137035	PIR	0.684712	6.77634	2.33256e-08	3.92189e-06
A_33_P3288359	PSMB10	0.711616	13.4628	2.38279e-08	3.96231e-06
A_33_P3398448	PARP10	0.597525	11.1213	2.3803e-08	3.96231e-06
A_23_P365817	PPP1R14B	0.515072	10.5886	2.44726e-08	4.05791e-06
A_33_P3244669	TMEM30A	0.422533	10.3642	2.48073e-08	4.10173e-06
A_23_P8108	HLA-DQB1	0.916984	11.4456	2.49487e-08	4.10181e-06
A_32_P49848	RHOQ	0.556049	8.41895	2.49271e-08	4.10181e-06
A_23_P256641	KCNE5	0.388785	6.47893	2.56478e-08	4.20486e-06
A_33_P3234899	PSMB3	0.571733	11.326	2.58616e-08	4.22801e-06
A_23_P99163	DRAM1	1.18325	9.59026	2.60647e-08	4.24927e-06
A_23_P103765	FCER1A	-0.705971	6.54359	2.74208e-08	4.45787e-06
A_23_P105794	EPSTI1	0.831698	8.32935	2.75536e-08	4.46698e-06
A_23_P86470	CH25H	1.22821	6.98204	2.77529e-08	4.48679e-06
A_32_P101352	CXorf65	0.58378	9.22475	2.78432e-08	4.48892e-06
A_33_P3271111	NINJ1	0.720364	14.9617	2.8382e-08	4.56315e-06
A_23_P74928	MR1	0.524041	7.26953	2.86165e-08	4.58819e-06
A_33_P3264846	SAMD9L	1.00446	8.47779	2.89809e-08	4.63383e-06
A_23_P125278	CXCL11	1.71989	6.96373	2.90847e-08	4.63769e-06
A_22_P00005519	lnc-EBF3-6	-0.344461	6.08723	3.21109e-08	5.10625e-06
A_24_P370472	HLA-DRB4	0.89783	10.2868	3.25276e-08	5.14439e-06
A_32_P1381	HMGN2	-0.468968	9.13766	3.24575e-08	5.14439e-06
A_33_P3291732		0.419583	6.55133	3.27785e-08	5.16635e-06
A_22_P00009727	LOC101927153	-0.643164	5.80946	3.28439e-08	5.16635e-06
A_23_P110212	ACSL1	0.911691	10.0809	3.33368e-08	5.22974e-06
A_23_P365719	TAPBP	0.629933	10.8122	3.34582e-08	5.23468e-06
A_22_P00025678	lnc-PRMT8-2	-0.562475	7.78402	3.48114e-08	5.43179e-06
A_23_P571	SLC2A1	-0.71651	8.87186	3.49405e-08	5.43736e-06
A_33_P3256902		0.61148	10.466	3.61212e-08	5.6061e-06
A_23_P46356	TNFAIP8L2	0.412269	9.60783	3.65865e-08	5.66323e-06
A_24_P852756	HLA-DQA2	0.887943	9.49041	3.73692e-08	5.76904e-06
A_33_P3254801	OGFR	0.541635	9.75709	3.92154e-08	6.0232e-06
A_24_P414376	KLF3	-0.405897	9.45012	3.92226e-08	6.0232e-06
A_23_P39774	SNRNP27	0.379643	9.1946	3.98514e-08	6.10366e-06
A_24_P282309	MYOF	0.768536	6.47867	4.11081e-08	6.27961e-06
A_23_P152234	CMTM2	-1.01752	9.41026	4.1257e-08	6.28586e-06
A_22_P00011042		0.575947	6.63135	4.53275e-08	6.88801e-06
A_33_P3334828	INSL3	0.420661	7.531	4.65286e-08	7.05211e-06
A_21_P0000751	PSMD6-AS2	0.551809	8.33622	4.67874e-08	7.07291e-06
A_22_P00004191	LOC101928617	-0.499356	9.55852	4.86364e-08	7.33338e-06
A_33_P3314192	PACSIN2	-0.823414	7.01051	4.91309e-08	7.38881e-06
A_33_P3424217	HLA-DQB1	0.809427	10.037	5.05115e-08	7.55737e-06
A_33_P3379268	SCIMP	0.514985	6.78485	5.04496e-08	7.55737e-06
A_33_P3389634	CAPG	0.771285	8.98097	5.12213e-08	7.62438e-06
A_23_P2294	HELB	0.43527	6.93955	5.12036e-08	7.62438e-06
A_33_P3243439	GPR162	-0.682313	7.93651	5.14668e-08	7.64138e-06
A_33_P3298062	ABCC5	-0.435167	7.2223	5.32235e-08	7.88209e-06
A_21_P0010459		0.795597	7.20658	5.36843e-08	7.93015e-06
A_33_P3405921	GAS8	0.528089	6.36565	5.40566e-08	7.96494e-06
A_23_P166087	RASSF2	-0.618909	11.1675	5.52038e-08	8.11342e-06
A_21_P0008178	lnc-PCDH9-3	0.415428	7.79544	5.6454e-08	8.27627e-06
A_33_P3645465	PDCD4-AS1	-0.522873	8.98555	5.67236e-08	8.2949e-06
A_24_P13032	UBE2D1	0.618605	10.1066	5.73226e-08	8.36149e-06
A_33_P3391211	RAB12	0.541656	8.87177	5.83179e-08	8.4854e-06
A_33_P3316223	SNAPC1	-0.601466	7.54886	5.88081e-08	8.53539e-06
A_32_P6344	MAP2K4	-0.483673	9.09349	5.98506e-08	8.66509e-06
A_33_P3405213	PECAM1	-0.694568	7.75846	6.01832e-08	8.69162e-06
A_33_P3560878	LINC01146	0.778296	6.6807	6.17712e-08	8.89888e-06
A_22_P00001848	PSMD6-AS2	0.503117	7.49444	6.32688e-08	9.09212e-06
A_22_P00024857	LOC100288798	0.717	6.55158	6.34834e-08	9.09824e-06
A_23_P19987	IGF2BP3	0.568296	8.00163	6.3624e-08	9.09824e-06
A_23_P45871	IFI44L	1.12497	7.49081	6.48949e-08	9.2508e-06
A_32_P171313	GNB4	0.645059	9.11808	6.50088e-08	9.2508e-06
A_23_P106844	MT2A	1.25468	14.9246	6.56183e-08	9.31475e-06
A_23_P323761	TRAF3IP3	-0.390551	11.0426	6.66873e-08	9.43164e-06
A_22_P00012431	lnc-PRMT8-2	-0.448683	7.33011	6.67658e-08	9.43164e-06
A_24_P161018	PARP14	1.14972	10.6253	6.81948e-08	9.61019e-06
A_33_P3258346	XAF1	0.740499	7.5602	6.88535e-08	9.67957e-06
A_33_P3247489	C11orf85	0.864288	6.46698	6.9945e-08	9.78868e-06
A_19_P00320555	LOC101929709	0.371554	6.00062	7.00849e-08	9.78868e-06
A_33_P3260614	PLCB2	-0.638433	10.2705	7.01342e-08	9.78868e-06
A_23_P374149	CMTR1	0.474731	7.21487	7.03705e-08	9.79817e-06
A_23_P409386	SLC25A22	0.451956	7.90075	7.19993e-08	1.0001e-05
A_23_P41734	RNF130	-0.480379	11.3222	7.23425e-08	1.00248e-05
A_22_P00022395	RNF24	0.642117	8.90456	7.39924e-08	1.02291e-05
A_23_P17870	TMEM184B	-0.567751	10.7255	7.45388e-08	1.02802e-05
A_33_P3271323	RHOQ	0.551917	10.792	7.48501e-08	1.02987e-05
A_32_P210031		-0.289237	5.77796	7.54069e-08	1.03508e-05
A_23_P14774	CTSH	0.870978	11.1869	7.908e-08	1.08295e-05
A_23_P4662	BCL3	0.663206	11.29	7.93466e-08	1.08405e-05
A_33_P3240392	FOXO3	-0.557589	10.053	8.3016e-08	1.13153e-05
A_23_P136683	HLA-DQB1	0.947141	10.0718	8.68608e-08	1.17607e-05
A_23_P58390	C4orf32	0.869711	7.84642	8.66096e-08	1.17607e-05
A_23_P15466	SCO1	0.389861	7.60265	8.68905e-08	1.17607e-05
A_23_P329870	RHBDF2	0.806554	11.6509	8.76527e-08	1.17817e-05
A_23_P18579	PTTG2	0.410025	7.32531	8.7639e-08	1.17817e-05
A_33_P3260747	NHSL2	-0.740667	6.24945	8.76524e-08	1.17817e-05
A_23_P201808	PPAP2B	-1.61333	7.99119	8.82371e-08	1.18329e-05
A_23_P73548	GRIPAP1	0.367973	8.48786	9.01857e-08	1.20664e-05
A_32_P108254	FAM20A	1.00134	7.03063	9.07702e-08	1.21168e-05
A_24_P12690	IDO2	1.0225	6.74878	9.29835e-08	1.23838e-05
A_24_P89457	CDKN1A	0.791313	6.60393	9.52526e-08	1.26571e-05
A_33_P3263867	P2RX7	1.42527	9.61874	9.58208e-08	1.26747e-05
A_33_P3405424	IL4I1	1.25272	11.1308	9.56538e-08	1.26747e-05
A_23_P217109	SLC31A2	0.73029	9.87892	9.66386e-08	1.27539e-05
A_23_P250294	ABHD5	-0.904113	9.39513	9.80943e-08	1.29167e-05
A_33_P3240543	AGAP3	0.826475	8.52466	9.91803e-08	1.3004e-05
A_22_P00007318	LINC01146	0.478907	6.04665	9.92043e-08	1.3004e-05
A_23_P143120	ADAM17	0.619618	8.14832	9.97378e-08	1.30153e-05
A_23_P56356	PLB1	-0.432971	6.14132	9.96703e-08	1.30153e-05
A_23_P259901	TKTL1	-1.10643	10.7868	1.00073e-07	1.30298e-05
A_32_P210252	RPL22	-0.325486	12.2887	1.02626e-07	1.33325e-05
A_23_P30243	ERAP2	0.782895	10.2543	1.03836e-07	1.34596e-05
A_23_P98910	LRMP	-0.476351	8.10057	1.04244e-07	1.34824e-05
A_23_P130418	NDUFV2	0.645254	10.7968	1.05834e-07	1.36396e-05
A_23_P33723	CD163	-1.04922	10.6244	1.05928e-07	1.36396e-05
A_33_P3242923	LINC00640	0.928754	6.53927	1.06736e-07	1.37133e-05
A_23_P166	MOB3C	0.631399	7.36397	1.0738e-07	1.37657e-05
A_21_P0012626		0.518748	7.04573	1.09114e-07	1.3939e-05
A_32_P50522	FKBP1A	0.396299	8.62417	1.09211e-07	1.3939e-05
A_24_P348989	LILRA1	-0.39303	7.12443	1.09831e-07	1.39875e-05
A_23_P152791	SLC16A6	-0.728988	7.28766	1.14677e-07	1.45727e-05
A_33_P3298810	FFAR3	0.850836	9.03805	1.15285e-07	1.4618e-05
A_23_P32785	C3orf38	0.425054	7.50733	1.15805e-07	1.46521e-05
A_23_P30913	HLA-DPA1	1.00427	12.6712	1.17445e-07	1.48274e-05
A_23_P44768	TBK1	0.516538	8.9191	1.19703e-07	1.50705e-05
A_33_P3321432	FAM198B	-0.619144	6.52648	1.19889e-07	1.50705e-05
A_23_P27367	KDSR	0.417552	7.25123	1.22115e-07	1.52883e-05
A_24_P595717	FAM179A	-0.556988	6.31836	1.22147e-07	1.52883e-05
A_33_P3384452	TFDP1	-0.726895	8.14361	1.25487e-07	1.56727e-05
A_23_P211957	TGFBR2	-0.363231	10.1897	1.27693e-07	1.59141e-05
A_33_P3293049	HLA-DQA1	0.867091	10.5302	1.31162e-07	1.62421e-05
A_23_P206280	GPR56	-0.40131	9.56048	1.31053e-07	1.62421e-05
A_23_P87560	BTG1	-0.489293	11.082	1.3107e-07	1.62421e-05
A_23_P122439	BTN2A2	0.531705	7.92493	1.31844e-07	1.62573e-05
A_24_P289178	C16orf74	-0.456185	6.48253	1.31589e-07	1.62573e-05
A_24_P304071	IFIT2	0.75689	9.44169	1.32506e-07	1.63043e-05
A_33_P3231472	TOR1B	0.386958	7.03282	1.3334e-07	1.63724e-05
A_23_P121657	HS3ST1	-0.749281	8.04216	1.35851e-07	1.66457e-05
A_33_P3416563	AIG1	0.583001	7.45572	1.37641e-07	1.68296e-05
A_32_P162187	C2	0.552773	6.64492	1.39864e-07	1.7057e-05
A_23_P170058	PSMB2	0.497461	7.93432	1.40088e-07	1.7057e-05
A_33_P3330039	PLEKHO1	0.49012	14.0945	1.42192e-07	1.72501e-05
A_23_P169278	AGTPBP1	-0.522489	7.92506	1.42266e-07	1.72501e-05
A_23_P259580	TAPBP	0.529066	7.40755	1.43198e-07	1.73269e-05
A_33_P3323368	LINC00921	-0.399867	6.45946	1.45944e-07	1.76226e-05
A_24_P927716	SLED1	0.844309	7.03451	1.46624e-07	1.7668e-05
A_23_P148121	EHBP1L1	0.412446	8.08277	1.46934e-07	1.76688e-05
A_33_P3338121	LAMB3	1.15312	8.56759	1.47491e-07	1.76992e-05
A_23_P32500	STAB1	-0.702561	6.90413	1.4865e-07	1.78016e-05
A_33_P3259393	HAPLN3	0.699928	10.1946	1.49414e-07	1.78564e-05
A_23_P80040	PROCR	0.819119	6.7824	1.51023e-07	1.80116e-05
A_23_P122443	HIST1H1C	-0.505553	11.3276	1.54983e-07	1.84462e-05
A_23_P68211	SPR	0.357094	6.22618	1.55379e-07	1.84555e-05
A_23_P120316	MTHFD2	0.643641	9.06349	1.5631e-07	1.84906e-05
A_19_P00315780	LOC101929709	0.595947	6.70312	1.56093e-07	1.84906e-05
A_33_P3767773	UBR4	0.341249	10.9246	1.60651e-07	1.89657e-05
A_23_P7636	PTTG1	0.427139	8.77234	1.63375e-07	1.92482e-05
A_23_P251031	IL13	0.881794	6.64452	1.65056e-07	1.92901e-05
A_33_P3295328	CLEC6A	0.551716	5.96572	1.64724e-07	1.92901e-05
A_24_P62530	RHOU	0.545509	7.27787	1.64656e-07	1.92901e-05
A_23_P147826	RAP2C	0.425398	7.55325	1.64771e-07	1.92901e-05
A_22_P00019571	SNAPC1	-1.04765	8.28139	1.66039e-07	1.9366e-05
A_23_P214603	FLOT1	0.536415	11.1181	1.67802e-07	1.95325e-05
A_23_P69383	PARP9	0.982183	9.31866	1.69031e-07	1.96363e-05
A_32_P49844	RHOQ	0.534278	10.6741	1.69787e-07	1.96848e-05
A_33_P3424222	HLA-DQB1	0.883131	10.933	1.70624e-07	1.97425e-05
A_24_P10233	DAPK2	-0.494359	7.16031	1.72148e-07	1.98793e-05
A_32_P1173	MB21D1	0.593014	8.47067	1.73033e-07	1.9942e-05
A_24_P160001	FKBP1A	0.460225	7.79454	1.74634e-07	2.00867e-05
A_23_P111804	PARP12	0.610177	9.11545	1.75589e-07	2.01567e-05
A_23_P321388	RNF19B	0.625336	7.99795	1.76777e-07	2.02531e-05
A_23_P203299	RCN1	0.551773	7.59595	1.79965e-07	2.05779e-05
A_33_P3214720	ZC3H12A	0.723257	8.21671	1.80429e-07	2.05905e-05
A_23_P112251	GNG10	0.932546	11.0036	1.83602e-07	2.09116e-05
A_24_P941167	APOL6	0.948986	10.9682	1.8507e-07	2.09966e-05
A_23_P120153	RNF149	0.437382	12.6355	1.8473e-07	2.09966e-05
A_23_P132388	SCO2	0.520715	9.77475	1.86463e-07	2.11135e-05
A_23_P125748	ZMAT1	-0.412504	6.77791	1.88569e-07	2.13105e-05
A_23_P25503	FNDC3A	-0.850776	9.87521	1.89083e-07	2.13272e-05
A_32_P56249	USP30-AS1	0.731036	9.07966	1.89986e-07	2.13876e-05
A_33_P3307163	RBM20	0.657183	7.64376	1.91052e-07	2.14661e-05
A_24_P192805	CARD17	0.883291	9.36562	1.91494e-07	2.14742e-05
A_21_P0008364	LOC101928767	0.442064	6.77861	1.92764e-07	2.15751e-05
A_23_P105066	ILK	0.411347	9.17317	1.93936e-07	2.16646e-05
A_33_P3283611	IFIT3	1.09497	10.2533	2.03674e-07	2.26221e-05
A_24_P13831	SNX20	0.458201	7.30558	2.03385e-07	2.26221e-05
A_33_P3310784	TM6SF1	-0.334695	6.15799	2.03398e-07	2.26221e-05
A_23_P63209	HSD11B1	0.996016	6.689	2.04488e-07	2.26262e-05
A_32_P142652		-0.427011	12.7534	2.04482e-07	2.26262e-05
A_22_P00003312		0.574379	6.58567	2.05755e-07	2.26329e-05
A_33_P3243500	LOC729732	0.429356	6.18922	2.05012e-07	2.26329e-05
A_23_P407565	CX3CR1	-0.496176	8.75882	2.06104e-07	2.26329e-05
A_33_P3281408	YPEL5	-0.505954	11.5192	2.05443e-07	2.26329e-05
A_23_P319792	XRN1	0.410036	9.3276	2.06593e-07	2.26439e-05
A_24_P383523	SAMD4A	0.564816	6.32291	2.07821e-07	2.27357e-05
A_33_P3369393	NCF1	0.523825	12.7012	2.08809e-07	2.28009e-05
A_23_P215154	NUB1	0.513558	8.56841	2.11456e-07	2.30467e-05
A_33_P3272628	FCER1G	0.718038	8.79465	2.13165e-07	2.31896e-05
A_23_P72096	IL1A	1.32839	7.61979	2.136e-07	2.31935e-05
A_23_P5831	HPCAL1	-0.630474	9.40855	2.22317e-07	2.40951e-05
A_33_P3222788	HECTD2-AS1	0.421345	6.64256	2.27011e-07	2.45581e-05
A_23_P48088	CD27	-0.365542	9.36247	2.29024e-07	2.47299e-05
A_33_P3243502	LOC729732	0.708073	7.58277	2.29465e-07	2.47316e-05
A_33_P3259423	WDR55	0.437159	8.31039	2.31206e-07	2.48732e-05
A_23_P143713	APOBEC3G	0.537662	8.66376	2.35625e-07	2.53019e-05
A_24_P75230	MYL12B	0.321373	12.9019	2.39541e-07	2.5675e-05
A_23_P421423	TNFAIP2	1.22671	14.2149	2.40145e-07	2.56924e-05
A_24_P212481	MCTP1	0.778326	7.96879	2.42818e-07	2.59229e-05
A_23_P80098	GART	0.321239	8.38002	2.4319e-07	2.59229e-05
A_23_P19510	HLA-DQB2	0.812743	8.62613	2.45108e-07	2.60796e-05
A_22_P00013430	BTG1	-0.506365	13.8853	2.465e-07	2.61799e-05
A_19_P00317412	LINC01137	0.600224	7.72435	2.48971e-07	2.63344e-05
A_33_P3405004	NFXL1	-0.95286	8.52361	2.49313e-07	2.63344e-05
A_23_P19673	SGK1	-1.07756	11.409	2.49301e-07	2.63344e-05
A_23_P42353	ETV7	1.14916	8.94062	2.52364e-07	2.66083e-05
A_23_P151805	FBLN5	-0.336541	7.79923	2.59691e-07	2.72985e-05
A_23_P24784	TNNI2	-0.513719	8.28294	2.59847e-07	2.72985e-05
A_23_P84154	ARHGAP15	-0.389644	8.22242	2.61772e-07	2.74156e-05
A_23_P153197	TGIF1	-0.419272	7.59506	2.61904e-07	2.74156e-05
A_23_P64058	RASGRP2	-0.457024	11.7141	2.62933e-07	2.74739e-05
A_23_P90311	TICAM1	0.561923	10.0844	2.77783e-07	2.89736e-05
A_23_P431939	MR1	0.530384	8.15506	2.79215e-07	2.90189e-05
A_33_P3395274	ZADH2	-0.533688	9.07846	2.78764e-07	2.90189e-05
A_23_P62932	ATP1B1	0.727389	7.56495	2.90052e-07	3.00915e-05
A_33_P3396404	CLLU1OS	-0.715827	6.90638	2.91506e-07	3.01885e-05
A_32_P351968	HLA-DMB	1.38695	10.7887	2.94977e-07	3.03321e-05
A_33_P3362088	P2RX4	0.759846	11.967	2.94023e-07	3.03321e-05
A_24_P7594	APOL6	0.658022	7.37734	2.94353e-07	3.03321e-05
A_23_P120048	BAZ2B	-0.574161	7.18799	2.94522e-07	3.03321e-05
A_23_P210690	TRIB3	0.743359	9.36966	3.11341e-07	3.19583e-05
A_22_P00006229	LOC100507054	-0.268944	6.62781	3.2421e-07	3.32206e-05
A_23_P339773	TPRG1L	-0.40173	7.38414	3.27974e-07	3.35473e-05
A_33_P3343432	THEM4	-0.378144	7.73486	3.29262e-07	3.35681e-05
A_23_P53763	KIAA0226L	-0.590878	7.54396	3.29331e-07	3.35681e-05
A_23_P23438	SEMA4A	0.496123	6.29465	3.3261e-07	3.3784e-05
A_23_P17345	MAFB	-0.699866	10.4698	3.32397e-07	3.3784e-05
A_23_P26583	NLRC5	0.607501	7.56014	3.34966e-07	3.39479e-05
A_23_P74001	S100A12	-0.494854	10.8677	3.3539e-07	3.39479e-05
A_33_P3281403	TRAF3IP3	-0.491729	9.19691	3.36094e-07	3.39601e-05
A_23_P208293	PVRL2	0.912156	8.30861	3.40056e-07	3.42543e-05
A_23_P132444	TCEA1	-0.345248	9.78134	3.40183e-07	3.42543e-05
A_33_P3352085		0.970618	7.8865	3.50936e-07	3.5276e-05
A_21_P0010872	ANTXRLP1	-0.459685	7.61133	3.52458e-07	3.53679e-05
A_21_P0006242	lnc-PPP1R26-2	0.436548	8.68468	3.56471e-07	3.57091e-05
A_33_P3514859	LOC101929709	0.545506	7.19434	3.61964e-07	3.61971e-05
A_22_P00007630	lnc-HEPH-1	0.92914	9.15946	3.68537e-07	3.67912e-05
A_33_P3230709	KIF1C	0.454464	9.97193	3.70161e-07	3.689e-05
A_23_P167005	GPR160	-0.556322	8.98521	3.82138e-07	3.80185e-05
A_23_P57709	PCOLCE2	-0.966002	6.2941	3.84603e-07	3.81984e-05
A_23_P53891	KLF5	0.786354	6.52841	3.85759e-07	3.8248e-05
A_23_P9293	TJP2	0.487424	7.08421	3.86656e-07	3.82717e-05
A_32_P147078	SLC8A1	0.668502	7.47009	3.94596e-07	3.89913e-05
A_21_P0003915	LOC102723766	0.417386	6.14268	3.95357e-07	3.90003e-05
A_23_P68007	ATP1B3	0.469408	11.9289	4.06791e-07	3.99252e-05
A_22_P00000738	lnc-ADAR-1	0.346042	6.05698	4.05934e-07	3.99252e-05
A_24_P221968	LOC643802	-0.626085	7.81275	4.06784e-07	3.99252e-05
A_23_P85693	GBP2	0.798469	11.3132	4.09325e-07	4.01062e-05
A_22_P00021770	lnc-RHOC-1	0.471557	6.82653	4.11617e-07	4.02631e-05
A_33_P3380383	TIFAB	1.13139	7.39083	4.12766e-07	4.03077e-05
A_24_P557479	XAF1	0.808623	8.73373	4.18809e-07	4.08293e-05
A_33_P3384562	PDLIM7	0.512746	8.88093	4.22206e-07	4.10916e-05
A_22_P00017726	KIZ	-0.330272	8.84333	4.23398e-07	4.11389e-05
A_23_P152782	IFI35	0.840664	8.30867	4.26581e-07	4.1379e-05
A_22_P00001222	NDUFV2	0.637216	7.97737	4.31022e-07	4.17403e-05
A_22_P00022896	LOC101927596	-0.524566	8.27044	4.33502e-07	4.19107e-05
A_33_P3403851		0.541936	9.21063	4.38968e-07	4.23688e-05
A_23_P139704	DUSP6	0.729335	11.8117	4.40415e-07	4.2438e-05
A_24_P703830	NANOS3	0.404313	6.06216	4.48133e-07	4.31104e-05
A_24_P242646	CTSS	0.581485	9.15149	4.52238e-07	4.34335e-05
A_23_P133293	MCTP1	0.833666	8.20857	4.71291e-07	4.51888e-05
A_23_P97700	TXNIP	0.709939	13.1174	4.73926e-07	4.53667e-05
A_23_P94412	PDCD1LG2	0.356569	5.74025	4.77026e-07	4.55885e-05
A_32_P123088	TMED7-TICAM2	0.36634	7.08572	4.78709e-07	4.56743e-05
A_33_P3352970	IRAK2	1.42395	9.37633	4.82141e-07	4.58515e-05
A_24_P68908	LOC344887	0.513753	5.87379	4.81742e-07	4.58515e-05
A_33_P3405334	GM2A	0.860198	10.3104	4.855e-07	4.60956e-05
A_21_P0012220	ANKRD20A11P	-0.509855	7.28065	4.88411e-07	4.62965e-05
A_24_P941912	DTX3L	0.710664	8.64727	4.94624e-07	4.68091e-05
A_23_P156049	HEXB	-0.599296	9.3087	4.96005e-07	4.68636e-05
A_23_P103932	FGR	0.698067	13.3093	4.98976e-07	4.69432e-05
A_23_P41470	DDX60	0.563195	7.07392	4.99267e-07	4.69432e-05
A_23_P500861	SYNE1	-0.340788	8.85508	4.99172e-07	4.69432e-05
A_23_P349083	FCHO2	-0.417775	7.22581	5.01365e-07	4.70645e-05
A_22_P00009484	lnc-MAGEB1-1	0.683777	7.56498	5.02765e-07	4.70738e-05
A_21_P0008396	lnc-TNFAIP2-1	0.341915	5.78171	5.03082e-07	4.70738e-05
A_33_P3266923	LMTK2	0.608278	7.56237	5.04985e-07	4.7176e-05
A_33_P3257714	RPS23	-0.440784	8.94703	5.09956e-07	4.74879e-05
A_23_P57118	TGM3	-0.727797	6.43017	5.09696e-07	4.74879e-05
A_33_P3294277	CYP4F3	-0.640481	7.34943	5.13287e-07	4.77218e-05
A_23_P97250	GON4L	0.414576	9.85299	5.14492e-07	4.77575e-05
A_33_P3341722		0.653113	11.17	5.24776e-07	4.86346e-05
A_33_P3245415	N4BP2L1	0.544553	8.30481	5.26428e-07	4.871e-05
A_33_P3250398	CTSZ	0.493214	7.12436	5.27637e-07	4.87445e-05
A_33_P3373364	CLIC4	0.789885	7.51778	5.36088e-07	4.94467e-05
A_23_P35148	TAF13	0.461736	7.51316	5.37178e-07	4.94688e-05
A_23_P214739	FBXL4	-0.265652	8.17709	5.45219e-07	5.013e-05
A_33_P3414907	NPL	-0.638383	6.90439	5.51199e-07	5.05999e-05
A_23_P315815	NRG1	-0.349308	5.77109	5.53273e-07	5.07103e-05
A_24_P325520	SORT1	0.539362	6.87701	5.5447e-07	5.07401e-05
A_23_P97064	FBXO6	0.545197	6.88624	5.5975e-07	5.11429e-05
A_23_P257111	FBP1	1.00424	9.77122	5.62833e-07	5.12718e-05
A_22_P00016602	KIAA0040	0.379528	6.6786	5.62923e-07	5.12718e-05
A_23_P91095	CD28	-0.31713	8.1162	5.64422e-07	5.1328e-05
A_23_P387471	MICB	0.458911	10.0997	5.67177e-07	5.14373e-05
A_24_P466374	EYA3	0.411835	7.08428	5.68275e-07	5.14373e-05
A_24_P191588	ALAS1	0.386358	7.15622	5.67531e-07	5.14373e-05
A_24_P945113	ACVRL1	0.505604	7.01191	5.71345e-07	5.16349e-05
A_23_P255653	TNFRSF10A	0.361597	6.74772	5.78992e-07	5.22197e-05
A_23_P256735	CPQ	-0.382643	8.28429	5.79611e-07	5.22197e-05
A_23_P161076	CD2	-0.352894	11.8571	5.8707e-07	5.281e-05
A_23_P80377	PACSIN2	-0.65536	7.80513	5.88301e-07	5.28391e-05
A_24_P333019	RNF24	0.387814	7.20665	5.95107e-07	5.32756e-05
A_24_P193498	TM2D3	0.379801	7.48177	5.95907e-07	5.32756e-05
A_23_P41327	LYAR	-0.383915	9.12421	5.9474e-07	5.32756e-05
A_22_P00021176	lnc-RNASE6-1	-0.394713	5.87109	5.98734e-07	5.34462e-05
A_33_P3240018	PDE3B	-0.302826	8.28907	6.0814e-07	5.42026e-05
A_24_P80138	PDCL3	-0.33027	9.29454	6.10597e-07	5.42556e-05
A_23_P49429	NUDT16L1	-0.334301	9.42645	6.10598e-07	5.42556e-05
A_22_P00001388	LOC101927100	0.551307	6.28852	6.1249e-07	5.43407e-05
A_23_P92082	TKT	-0.556091	11.3437	6.13531e-07	5.43503e-05
A_33_P3248272	UBXN8	0.383401	6.07513	6.3375e-07	5.60561e-05
A_23_P371787	SUSD6	0.678273	10.952	6.378e-07	5.63286e-05
A_23_P76109	RILPL2	0.677336	12.0805	6.44387e-07	5.65671e-05
A_23_P35467	CISD1	0.343868	8.69296	6.42128e-07	5.65671e-05
A_24_P321411	PRKRIR	-0.333381	7.53192	6.43117e-07	5.65671e-05
A_23_P21134	DDIT3	-0.904492	9.24514	6.44136e-07	5.65671e-05
A_33_P3414912	NPL	-0.584053	7.27136	6.563e-07	5.75261e-05
A_24_P402080	MBP	-0.448387	11.0312	6.61648e-07	5.79077e-05
A_23_P87049	SORL1	-0.656141	12.6198	6.68073e-07	5.83821e-05
A_24_P50245	HLA-DMA	0.734136	9.17925	6.70334e-07	5.8492e-05
A_33_P3252196	EZH2	0.413626	7.54675	6.74607e-07	5.87283e-05
A_33_P3244347	PC	-0.385875	7.114	6.75061e-07	5.87283e-05
A_24_P357709	VPS8	-0.481069	6.64901	6.77039e-07	5.88125e-05
A_33_P3260322	NR6A1	0.472808	6.33171	6.85469e-07	5.9456e-05
A_23_P316960	GRINA	0.809276	8.98491	6.91013e-07	5.98477e-05
A_23_P69791	AP1AR	0.360572	6.89245	6.97302e-07	6.03026e-05
A_22_P00020733	lnc-TLR2-1	0.382449	5.85553	7.01987e-07	6.06178e-05
A_23_P93629	TRIM24	-0.360503	8.6647	7.09581e-07	6.11827e-05
A_33_P3360972	EXOC3L4	0.518266	5.94673	7.12523e-07	6.12549e-05
A_32_P116206	RELL1	-0.280062	8.33607	7.11953e-07	6.12549e-05
A_33_P3294177	LOC100131043	0.489234	6.63809	7.26623e-07	6.23749e-05
A_24_P233570	PSMB1	0.314953	13.1123	7.3664e-07	6.31417e-05
A_33_P3400389	SPATS2L	0.461768	7.03155	7.37729e-07	6.3142e-05
A_21_P0003973		0.361141	6.48623	7.43083e-07	6.35068e-05
A_33_P3268144	ZNF614	-0.343638	7.00624	7.5951e-07	6.48156e-05
A_33_P3375665	FOXO3	-0.559624	9.49779	7.67684e-07	6.54172e-05
A_33_P3415440	MAP3K2	-0.567412	8.86782	7.71735e-07	6.56663e-05
A_23_P250629	PSMB8	0.59756	9.59367	7.93676e-07	6.74347e-05
A_23_P57521	EIF3L	-0.338876	9.95167	7.96153e-07	6.75465e-05
A_24_P7121	NSUN7	-0.335412	5.97751	8.04351e-07	6.81427e-05
A_23_P42718	NFE2L3	0.579947	7.16423	8.23985e-07	6.97046e-05
A_24_P942068	TANC2	-0.478522	6.76483	8.38218e-07	7.08057e-05
A_23_P214821	EDN1	1.26354	7.89893	8.43374e-07	7.1138e-05
A_22_P00001519	lnc-ARHGAP25-1	-0.519719	6.52515	8.46101e-07	7.12647e-05
A_23_P8834	EPHX2	-0.322743	7.97668	8.52361e-07	7.16883e-05
A_22_P00019999	lnc-FBXL5-1	0.56379	6.23803	8.55926e-07	7.18382e-05
A_23_P15182	ARL2BP	-0.261935	8.81383	8.56612e-07	7.18382e-05
A_33_P3385121	LOC100129322	0.473947	6.50396	8.66028e-07	7.25233e-05
A_23_P68851	KREMEN1	0.61555	7.60081	8.70684e-07	7.2704e-05
A_23_P95302	RFC5	-0.307799	7.73208	8.70376e-07	7.2704e-05
A_33_P3803639	TRAF2	0.395402	9.80061	8.84483e-07	7.37505e-05
A_23_P97402	CAMK1G	0.700684	6.10541	8.90498e-07	7.40619e-05
A_21_P0008205	lnc-GPR183-2	0.468216	6.42422	8.90764e-07	7.40619e-05
A_33_P3297444	ABTB1	-0.61211	12.2352	8.94756e-07	7.42877e-05
A_23_P68505	FAM217B	-0.30662	9.02877	9.17432e-07	7.60619e-05
A_24_P318967	PDXK	0.535227	9.86686	9.2387e-07	7.64867e-05
A_23_P133133	ALPK1	0.71724	9.25108	9.34177e-07	7.72302e-05
A_33_P3246829	IL1RN	0.668125	6.99227	9.37664e-07	7.72988e-05
A_23_P76951	TMX1	0.410181	10.8733	9.37479e-07	7.72988e-05
A_23_P9056	RB1CC1	-0.323158	8.32854	9.54535e-07	7.85783e-05
A_23_P98261	SSSCA1	0.483871	8.49684	9.5678e-07	7.86519e-05
A_23_P106389	SEMA7A	0.463793	6.48562	9.82849e-07	8.06369e-05
A_23_P259521	WDR41	0.349443	7.3887	9.83698e-07	8.06369e-05
A_23_P32404	ISG20	0.508008	14.5862	9.87279e-07	8.08166e-05
A_32_P48825	KRT72	-0.4754	7.60976	9.92421e-07	8.11235e-05
A_23_P306941	RGL4	-0.815222	7.95475	1.0065e-06	8.21593e-05
A_23_P119478	EBI3	0.943696	7.05211	1.01291e-06	8.2566e-05
A_24_P12136	S100Z	-0.42801	6.34198	1.01952e-06	8.29887e-05
A_23_P46725	EPC1	-0.445241	9.26864	1.02313e-06	8.31661e-05
A_23_P48056	CKAP4	0.709085	7.87277	1.03654e-06	8.41393e-05
A_24_P161959	TMEM179B	0.407248	7.89728	1.04115e-06	8.42784e-05
A_23_P14165	GPR18	-0.324589	7.67863	1.04019e-06	8.42784e-05
A_23_P205200	DHRS12	0.664639	7.97029	1.04742e-06	8.46679e-05
A_23_P151075	ARHGDIB	-0.344799	13.385	1.0723e-06	8.65586e-05
A_22_P00018876	lnc-FNDC9-2	-0.388105	5.95016	1.07823e-06	8.67964e-05
A_33_P3311403	MRVI1	-0.625071	6.77724	1.0777e-06	8.67964e-05
A_23_P140328	NEMF	-0.285779	9.35684	1.08068e-06	8.68739e-05
A_23_P321354	TMEM71	-0.456005	8.12628	1.08367e-06	8.69938e-05
A_24_P379104	PIM2	0.436535	10.5014	1.08611e-06	8.707e-05
A_21_P0008807	lnc-OR4M2-7	0.40844	8.07088	1.09264e-06	8.7473e-05
A_24_P153568	MPEG1	-0.616986	9.14564	1.10639e-06	8.84518e-05
A_23_P119789	TMEM185B	0.462065	6.35168	1.1281e-06	8.99423e-05
A_23_P9255	SYK	-0.387899	9.66621	1.12812e-06	8.99423e-05
A_33_P3388983	C5orf56	0.422484	6.53882	1.13441e-06	9.03201e-05
A_33_P3258617	PLIN2	-0.74877	9.05699	1.14084e-06	9.07074e-05
A_23_P169409	RPP25L	-0.424633	10.3936	1.14934e-06	9.12592e-05
A_24_P141214	STOM	0.578711	9.24951	1.15939e-06	9.19317e-05
A_33_P3474319	SLC37A2	0.64654	8.1614	1.16383e-06	9.21578e-05
A_33_P3333960	LINC00426	-0.497268	8.19111	1.16888e-06	9.24321e-05
A_19_P00316326	MAP3K13	0.467024	8.32605	1.181e-06	9.32637e-05
A_33_P3767927	NR3C1	-0.425829	11.1977	1.18493e-06	9.34475e-05
A_23_P71433	UBE2W	0.371478	9.79661	1.1911e-06	9.38071e-05
A_23_P207456	CCL8	1.43836	7.54358	1.20034e-06	9.42795e-05
A_23_P258769	HLA-DPB1	0.654642	12.9409	1.2001e-06	9.42795e-05
A_23_P23074	IFI44	0.778401	9.1862	1.20458e-06	9.44848e-05
A_24_P354724	TAGAP	0.696188	9.32607	1.21237e-06	9.4968e-05
A_22_P00000616	lnc-ACOT9-1	0.326026	6.08467	1.21938e-06	9.53888e-05
A_23_P72737	IFITM1	0.513356	13.7997	1.22105e-06	9.53909e-05
A_23_P169197	HSDL2	-0.395923	7.46393	1.22792e-06	9.57995e-05
A_24_P22746	ZADH2	-0.413923	7.01981	1.23669e-06	9.63539e-05
A_21_P0012676	GK3P	0.634956	8.51937	1.24621e-06	9.69664e-05
A_24_P250922	PTGS2	1.09675	9.05928	1.26021e-06	9.77939e-05
A_19_P00319917	NUP50-AS1	0.358017	6.20752	1.26002e-06	9.77939e-05
A_19_P00318280	LOC100506860	0.466339	7.06011	1.28936e-06	9.9923e-05
A_22_P00001139	LOC101928830	-0.473257	6.42664	1.29528e-06	0.000100248
A_33_P3235716	SPSB3	-0.296833	11.7888	1.31943e-06	0.000101981
A_23_P48596	RNASE1	-1.24139	10.3346	1.32311e-06	0.000102131
A_21_P0013714		0.415269	8.17957	1.32512e-06	0.00010215
A_23_P394605	SEC24A	0.714865	8.13784	1.3282e-06	0.000102252
A_24_P87490	TVP23C	0.318052	7.83616	1.34773e-06	0.000103619
A_23_P18276	RBM5	-0.460552	11.8791	1.36285e-06	0.000104642
A_21_P0006030		0.786878	6.16645	1.37385e-06	0.000105349
A_23_P154740	KIZ	-0.329287	7.90535	1.38057e-06	0.000105725
A_23_P343837	PARP11	0.29949	6.69972	1.39804e-06	0.000106769
A_33_P3223544	TMBIM4	0.234631	12.1654	1.39948e-06	0.000106769
A_23_P155765	HMGB2	-0.553515	10.1685	1.39972e-06	0.000106769
A_23_P137366	C1QB	1.20303	7.69662	1.41003e-06	0.000107275
A_23_P144959	VCAN	-1.14721	10.1081	1.40853e-06	0.000107275
A_21_P0012569		0.375025	5.9954	1.42032e-06	0.000107917
A_32_P109036	ZNF493	-0.312549	6.91548	1.44096e-06	0.000109342
A_23_P37569	MAN2A2	-0.400368	8.06483	1.46174e-06	0.000110774
A_21_P0007429	lnc-RP1-239B22.1.1-1	0.765317	7.5545	1.47317e-06	0.000111495
A_33_P3298980		0.579693	8.68452	1.49642e-06	0.000112989
A_21_P0014651	LOC100129203	-0.361155	6.61114	1.49679e-06	0.000112989
A_23_P45726	HNRNPR	0.26617	9.32425	1.50575e-06	0.000113519
A_23_P259189	CLIC4	0.672622	8.09638	1.5121e-06	0.000113849
A_22_P00000382	KRT73-AS1	-0.425383	7.35164	1.51673e-06	0.000114051
A_33_P3411075	FSCN1	0.811707	8.07557	1.51924e-06	0.000114092
A_22_P00007996		0.586344	6.81462	1.55357e-06	0.00011652
A_21_P0008362	LOC101928767	0.328665	6.50767	1.56239e-06	0.00011703
A_33_P3385785	S100A12	-0.465339	10.1575	1.65505e-06	0.000123812
A_22_P00013255	lnc-ROPN1L-2	0.490063	5.8947	1.67506e-06	0.000125148
A_23_P142424	IGFLR1	0.69936	11.6895	1.68442e-06	0.000125525
A_23_P76799	BAZ1A	0.609978	9.93368	1.68314e-06	0.000125525
A_23_P761	PSMB4	0.414344	12.6999	1.694e-06	0.000126078
A_21_P0010519	MST1	0.361755	6.91153	1.71545e-06	0.000127511
A_21_P0003320	LOC100996286	-0.470546	8.02722	1.72505e-06	0.000128061
A_24_P106591	BLOC1S5	-0.306092	8.5488	1.74104e-06	0.000129083
A_32_P75792	FAM132A	0.298331	6.28483	1.78112e-06	0.000131887
A_23_P214330	SERPINB1	0.350801	10.8158	1.78375e-06	0.000131913
A_23_P398566	NR4A3	-0.617675	8.23104	1.79404e-06	0.000132506
A_23_P259506	CYSTM1	0.622393	12.5465	1.80856e-06	0.000133409
A_23_P80827	FYTTD1	0.431643	8.68387	1.82492e-06	0.000134446
A_23_P25735	PSMA6	0.441702	12.0979	1.83622e-06	0.000135107
A_23_P39237	ZFP36	0.713314	12.3846	1.84456e-06	0.00013555
A_33_P3295786	FAM159A	-0.3274	8.33253	1.87246e-06	0.000137426
A_23_P153390	CLEC4G	0.568638	6.18573	1.89243e-06	0.000138717
A_33_P3329098	WTAP	0.52522	8.6813	1.92064e-06	0.000140607
A_24_P400473	SLC25A44	0.391437	8.28192	1.92436e-06	0.000140703
A_22_P00001875	LOC100419583	0.531927	9.16821	1.92924e-06	0.000140883
A_33_P3418125	GLIPR1	-0.30228	6.72134	1.93568e-06	0.000141176
A_23_P64828	OAS1	0.747291	6.97148	1.94672e-06	0.000141781
A_21_P0005210	LOC101927354	0.409823	6.16581	1.94884e-06	0.000141781
A_22_P00020595	lnc-SBF2-1	0.274682	5.96887	1.95378e-06	0.000141962
A_23_P64343	TIMM10	0.487819	9.19132	1.9646e-06	0.000142571
A_33_P3871347	SNED1	-0.234733	6.96111	1.98494e-06	0.000143867
A_33_P3508717	LINC00847	-0.412989	10.0845	2.04946e-06	0.000148359
A_23_P16817	CLK1	-0.410508	10.0101	2.08037e-06	0.00015041
A_21_P0010485	HCG9	0.230101	5.74907	2.08329e-06	0.000150434
A_23_P250800	ST3GAL6	-0.435937	7.01343	2.10445e-06	0.000151773
A_23_P431933	CAMKK1	-0.343816	7.1013	2.10932e-06	0.000151936
A_24_P172481	TRIM22	0.606962	9.03653	2.15186e-06	0.000154809
A_21_P0000305	PDCL3	-0.337187	8.88284	2.16134e-06	0.000155299
A_33_P3369058	LRRK2	0.744495	8.84637	2.1659e-06	0.000155435
A_23_P22915	SLC30A7	0.40924	8.18517	2.18541e-06	0.000156641
A_24_P289726	PSMD3	0.309818	7.43651	2.19872e-06	0.000157208
A_33_P3255544	RNF130	-0.450505	9.91604	2.19613e-06	0.000157208
A_33_P3225096	MTMR10	-0.343836	6.27507	2.21814e-06	0.000158403
A_21_P0006182	lnc-C9orf89-1	0.434651	5.83154	2.24667e-06	0.000160047
A_33_P3341656	MEF2D	-0.363659	8.59463	2.24444e-06	0.000160047
A_23_P78248	KRT23	0.59061	8.6782	2.27055e-06	0.00016155
A_33_P3260654		-0.354548	13.2467	2.30055e-06	0.000163485
A_23_P136573	ST3GAL5	0.500624	8.15203	2.32196e-06	0.000164805
A_22_P00008457		0.598415	6.11312	2.3764e-06	0.000168259
A_23_P115105	SZRD1	0.541756	11.5761	2.37391e-06	0.000168259
A_23_P126266	HLX	0.353827	6.43313	2.38755e-06	0.000168843
A_24_P941866	C5orf56	0.410255	6.48034	2.43497e-06	0.000171987
A_19_P00322260	LOC101929709	0.4792	6.77182	2.44192e-06	0.000172061
A_33_P3379506	MITD1	0.438516	10.3021	2.44077e-06	0.000172061
A_33_P3210647	COL16A1	0.344659	6.68689	2.48746e-06	0.000175058
A_23_P349928	SP100	-0.283068	11.8504	2.57097e-06	0.000180716
A_23_P97532	VAMP3	0.425296	8.69703	2.62262e-06	0.000184124
A_23_P154235	NMI	0.642457	10.2978	2.66295e-06	0.000186731
A_33_P6820772	PDCD4-AS1	-0.312066	6.84555	2.71474e-06	0.000190133
A_23_P15414	SCARF1	0.800529	10.1393	2.74656e-06	0.00019213
A_22_P00000083	PANDAR	0.361412	6.18732	2.7557e-06	0.000192538
A_23_P55936	FCGRT	-0.509874	11.4452	2.80887e-06	0.000195943
A_24_P154037	IRS2	-0.562676	8.25207	2.81115e-06	0.000195943
A_33_P3416574	AIG1	0.457709	7.41171	2.8205e-06	0.000196359
A_23_P148273	MAGT1	0.397979	8.65281	2.83555e-06	0.00019717
A_33_P3269149	STX17	0.319295	6.85924	2.85753e-06	0.000198462
A_22_P00023149		-0.390803	5.78103	2.87448e-06	0.000199401
A_33_P3741059		0.476708	7.14149	2.88431e-06	0.000199845
A_33_P3610768		0.365864	6.33708	3.01973e-06	0.000208979
A_23_P217319	FGF13	0.549062	6.83307	3.03263e-06	0.000209474
A_24_P362317	ADAR	0.459494	11.2503	3.03408e-06	0.000209474
A_33_P3225522	OAS2	0.562273	7.72319	3.12111e-06	0.000215227
A_23_P114947	RGS2	-0.683789	12.0111	3.13603e-06	0.000216
A_24_P214858	TREML2	0.468171	6.71992	3.18618e-06	0.000218936
A_23_P502371	PHF2	-0.262607	8.00754	3.18279e-06	0.000218936
A_22_P00018817	SP140	0.472668	7.43025	3.19743e-06	0.00021945
A_33_P3800664		0.361593	8.34415	3.25703e-06	0.000223278
A_33_P3563369	SNORA10	0.332214	7.68072	3.26936e-06	0.000223859
A_23_P135499	CLIC4	0.772334	7.32182	3.28271e-06	0.000224245
A_23_P32414	STK26	-0.348884	9.98402	3.28095e-06	0.000224245
A_23_P75220	SLC25A28	0.545392	8.28411	3.30053e-06	0.000225198
A_24_P125839	C21orf91	0.413987	7.3917	3.30561e-06	0.000225281
A_23_P422851	CABLES1	-0.407957	6.19072	3.31877e-06	0.000225797
A_23_P15108	YPEL3	-0.446327	9.75169	3.32094e-06	0.000225797
A_23_P212089	NFKBIZ	0.607874	7.56897	3.35083e-06	0.000227563
A_23_P30283	FAM174A	-0.410607	7.185	3.35998e-06	0.000227918
A_23_P59877	FABP5	-0.573866	8.70904	3.36628e-06	0.00022808
A_33_P3234697	LXN	-0.332398	7.50919	3.38435e-06	0.000229038
A_23_P128084	ITGA7	0.380369	8.19761	3.38974e-06	0.000229136
A_23_P157007	TMEM176B	0.687231	7.57703	3.40187e-06	0.000229689
A_23_P156180	SLC22A4	0.477337	7.23491	3.41431e-06	0.000230262
A_33_P3246838		-0.306855	9.35592	3.41926e-06	0.000230329
A_24_P63019	IL1R2	0.668436	7.74966	3.46901e-06	0.00023341
A_33_P3653330	MAP2K4	-0.456265	8.8233	3.54175e-06	0.000238029
A_23_P159671	PHKA2	-0.327124	8.56666	3.55189e-06	0.000238436
A_23_P118435	SUMO2	0.243	11.1811	3.58781e-06	0.00024057
A_24_P169148	HMGB1	-0.367501	11.1153	3.60395e-06	0.000241373
A_23_P83438	UBE2Z	0.429256	9.58503	3.6264e-06	0.00024232
A_23_P39453	MEX3D	0.375933	8.03221	3.62475e-06	0.00024232
A_33_P3258977	CLEC4D	0.450959	6.7174	3.66324e-06	0.000244245
A_24_P53353	RAB12	0.424699	7.42951	3.6678e-06	0.000244245
A_23_P142447	MYO1F	-0.514552	12.0568	3.66597e-06	0.000244245
A_33_P3287815	DDX21	0.795355	8.50129	3.70619e-06	0.000246519
A_33_P3397323	ZNF441	-0.266319	7.29899	3.73121e-06	0.0002479
A_21_P0011016	LOC643733	0.78493	10.4061	3.74328e-06	0.000248418
A_22_P00009172	LOC100507577	-0.264967	8.10087	3.75964e-06	0.000248936
A_19_P00320242	lnc-SNURF-1	-0.299833	7.10055	3.758e-06	0.000248936
A_21_P0000684	LOC100506548	-0.245992	8.09676	3.77266e-06	0.000249514
A_23_P152548	SCPEP1	0.79485	9.59675	3.85044e-06	0.00025437
A_21_P0013453	LINC-PINT	0.566989	7.45518	3.86568e-06	0.000255087
A_24_P202567	ITPKC	0.22379	7.98496	3.91913e-06	0.000258321
A_33_P3423820	ZC3H3	0.424783	9.79521	3.9833e-06	0.000262253
A_32_P56001	CD93	-0.556054	6.57516	4.0218e-06	0.000264489
A_24_P36745	CXorf38	0.397436	8.84068	4.0325e-06	0.000264893
A_23_P143987	ATG7	0.31902	7.77995	4.05274e-06	0.000265923
A_24_P25080	CBWD5	0.236155	9.10261	4.06593e-06	0.000266488
A_33_P3504659	CASP10	0.327725	9.07874	4.14423e-06	0.000271314
A_21_P0014067	LINC01353	0.353601	6.71167	4.19877e-06	0.000274576
A_23_P200203	ECHDC2	-0.324532	9.52471	4.21989e-06	0.000275647
A_23_P162746	CRYL1	-0.37229	7.73761	4.24417e-06	0.000276923
A_24_P390403	RTF1	-0.412984	6.91391	4.249e-06	0.000276927
A_24_P405054	SZRD1	0.518902	8.1863	4.26605e-06	0.000277727
A_22_P00025922	LOC101929007	-0.437117	6.66916	4.27232e-06	0.000277825
A_23_P165937	DSN1	-0.230631	6.85853	4.34844e-06	0.000282459
A_23_P151710	PTGER2	0.48589	8.20117	4.35992e-06	0.000282889
A_33_P3355185	BCL2	0.515104	7.56767	4.37637e-06	0.00028364
A_19_P00319981	LINC01503	-0.296364	5.85619	4.39451e-06	0.000284499
A_24_P246173	MYO9B	-0.397572	9.53684	4.40033e-06	0.00028456
A_19_P00315493	LOC145474	0.540499	7.57312	4.42239e-06	0.000285669
A_33_P3413840	GK	0.578068	8.64375	4.42971e-06	0.00028573
A_21_P0010771	ANKRD20A2	-0.414636	7.16002	4.43316e-06	0.00028573
A_21_P0000195	FAM208B	0.417642	8.69285	4.44355e-06	0.000286083
A_24_P336957	HTRA2	0.380625	7.74508	4.45854e-06	0.000286731
A_33_P3231888	C5orf15	0.472552	7.68171	4.49407e-06	0.000288697
A_24_P192914	AMICA1	-0.515129	12.5296	4.51162e-06	0.000289505
A_33_P3285764		-0.567639	7.28335	4.62172e-06	0.000296243
A_23_P113613	CDCP1	0.583767	7.26141	4.66374e-06	0.000298608
A_22_P00000867	AGRN	0.431685	7.45911	4.71582e-06	0.00030161
A_24_P12435	NCOA7	0.450331	9.46467	4.74638e-06	0.000303232
A_23_P54929	LYRM1	0.553242	7.635	4.81802e-06	0.000307471
A_23_P71752	ZFAND5	-0.479631	10.5156	4.83049e-06	0.000307929
A_33_P3350074	SLC25A19	-0.386179	9.97764	4.86392e-06	0.000309721
A_23_P12784	FRAT2	-0.420771	9.5539	4.88172e-06	0.000310515
A_23_P87545	IFITM3	0.54566	14.2273	4.89509e-06	0.000311025
A_23_P46852	OBFC1	0.396799	7.43855	4.98275e-06	0.00031625
A_23_P30435	TNIP1	0.352704	11.5171	4.99431e-06	0.000316391
A_33_P3256232	MIIP	0.279946	10.4697	4.99584e-06	0.000316391
A_23_P127128	DNAJC1	0.308783	9.53438	5.01853e-06	0.000317482
A_21_P0004930	lnc-ASF1A-2	0.266879	6.39662	5.04243e-06	0.000318648
A_33_P3368785	DLGAP1-AS1	-0.278141	9.56986	5.11286e-06	0.000322748
A_22_P00003632	lnc-CD53-1	0.331223	6.23668	5.16308e-06	0.000325565
A_21_P0000024	FLT1	0.827073	6.99499	5.30005e-06	0.000333516
A_33_P3247838	ZNF844	-0.466452	7.70842	5.30064e-06	0.000333516
A_33_P3389802	LOC101928235	0.489166	6.93394	5.35115e-06	0.000335606
A_33_P3296871	ZNF33B	-0.2379	8.08174	5.34631e-06	0.000335606
A_23_P51187	PRKCZ	-0.389199	8.95511	5.34127e-06	0.000335606
A_33_P3383283	CASP10	0.512097	9.8848	5.38349e-06	0.000337271
A_33_P3343196	CP	0.636113	5.99099	5.40453e-06	0.000337861
A_33_P3229181	SLC12A9	-0.37645	10.0154	5.40072e-06	0.000337861
A_33_P3594654	TMEM185B	0.356205	7.6392	5.51769e-06	0.000344565
A_33_P3358342	SIAH2	0.257947	11.0713	5.5878e-06	0.00034857
A_23_P93431	AIG1	0.442386	7.80547	5.61578e-06	0.00034994
A_21_P0003024	LOC101928948	0.645265	7.7751	5.66051e-06	0.00035235
A_23_P166051	RBCK1	0.488293	8.52719	5.68758e-06	0.000353279
A_33_P3275948	STARD3NL	0.436896	8.868	5.68571e-06	0.000353279
A_23_P95050	ARFIP1	0.532448	7.40076	5.70098e-06	0.000353383
A_23_P102037	COQ10B	0.313456	7.41485	5.70139e-06	0.000353383
A_23_P119835	NLRC4	-0.490377	8.40507	5.71891e-06	0.000354092
A_24_P328504	SP140	0.464919	10.5659	5.73875e-06	0.000354943
A_23_P27306	COLEC12	-0.558182	6.24202	5.74802e-06	0.000355139
A_23_P252106	RIPK2	0.855293	10.5651	5.76259e-06	0.000355661
A_23_P116235	MDK	0.32682	6.66096	5.77446e-06	0.000356016
A_33_P3213064	STAT2	0.67755	12.3005	5.82802e-06	0.000358938
A_23_P305140	C10orf32	-0.338997	7.82119	5.84152e-06	0.000359131
A_33_P3282556	TMEM204	-0.410607	9.00083	5.84348e-06	0.000359131
A_23_P96350	PRAF2	0.287968	8.63893	5.87136e-06	0.000360463
A_23_P61398	PIM3	0.739737	12.4281	5.96358e-06	0.000365739
A_24_P23034	ZNFX1	0.349544	6.81711	5.99715e-06	0.000367411
A_21_P0008460		-0.379045	6.24027	6.00531e-06	0.000367524
A_23_P206441	FANCA	0.382008	6.64586	6.02555e-06	0.00036804
A_32_P121085	DOK3	-0.601706	9.09416	6.02639e-06	0.00036804
A_23_P148194	ADI1	-0.347254	7.62103	6.09106e-06	0.000371599
A_33_P3290394	IL2RG	0.376351	11.6949	6.13073e-06	0.000373237
A_33_P3251985	MFSD1	-0.502473	8.98614	6.12872e-06	0.000373237
A_23_P141394	WIPI1	-0.328489	8.54661	6.17943e-06	0.000375809
A_23_P156687	CFB	0.602893	6.1459	6.21663e-06	0.000377676
A_24_P344711	AGPAT3	0.392249	8.42892	6.23273e-06	0.00037826
A_33_P3414037	LOC101929574	0.494257	5.93568	6.2705e-06	0.000380156
A_23_P61637	HAL	-0.43091	5.9404	6.3357e-06	0.000383708
A_33_P3318581	PLOD2	-0.320491	5.95027	6.39623e-06	0.000386972
A_23_P160849	FCER1G	0.56521	13.4548	6.46301e-06	0.000390606
A_33_P3392192		-0.287866	5.78473	6.486e-06	0.000391589
A_33_P3393821	C1R	0.432711	6.95732	6.59273e-06	0.000397447
A_24_P349039	ARHGAP31	0.330121	5.82366	6.59669e-06	0.000397447
A_33_P3369371	GPX3	-0.305966	5.73059	6.6077e-06	0.000397699
A_33_P3331511	LINC00173	0.272149	6.39518	6.65831e-06	0.000399933
A_23_P112801	CHP1	-0.422826	10.439	6.65857e-06	0.000399933
A_21_P0004108		0.512797	6.25055	6.76147e-06	0.000405695
A_33_P3398697	PICK1	-0.389947	9.16691	6.80219e-06	0.000407718
A_21_P0006889	lnc-PTEN-1	0.264622	6.24229	6.91643e-06	0.000414139
A_24_P185117	RILP	0.433667	7.37045	6.92666e-06	0.000414325
A_23_P126540	TMIGD3	-0.404213	5.79329	6.93967e-06	0.000414677
A_23_P91390	THBD	-1.21234	9.94692	6.96145e-06	0.000415552
A_23_P154306	TANK	0.471567	10.8384	6.97245e-06	0.000415782
A_23_P39465	BST2	0.441925	10.1344	7.01177e-06	0.000417699
A_33_P3296587	CP	0.604697	6.17422	7.13279e-06	0.000424041
A_21_P0014715		0.428529	5.91614	7.12581e-06	0.000424041
A_21_P0014281		-0.461804	7.41563	7.14793e-06	0.000424507
A_24_P10137	RGCC	-0.503523	9.29271	7.1759e-06	0.000425734
A_21_P0014115		-0.493432	8.46374	7.22936e-06	0.000428468
A_23_P203888	MMP19	-0.89836	7.49689	7.24956e-06	0.000429229
A_19_P00322096	TDRG1	0.369601	8.15464	7.43058e-06	0.000439053
A_24_P398940	CASC4	-0.324046	8.86023	7.42684e-06	0.000439053
A_24_P673063	FABP5	-0.548798	7.45398	7.44887e-06	0.000439687
A_33_P3799936	ARHGEF10L	0.669625	8.84717	7.45802e-06	0.000439781
A_23_P106544	CMC2	0.421135	10.0871	7.47771e-06	0.000440496
A_33_P3308512	SLC16A10	-0.390191	6.16073	7.49617e-06	0.000441137
A_33_P3267799	LILRB4	0.763808	9.44571	7.60289e-06	0.000446966
A_23_P201778	PTPN7	0.333632	8.37196	7.70072e-06	0.00045226
A_23_P89710	CEP192	-0.340629	7.58244	7.7714e-06	0.000455951
A_33_P3383912	HLA-DRB3	0.706295	10.5078	7.79084e-06	0.000456631
A_23_P152838	CCL5	-0.320662	12.0892	7.80031e-06	0.000456726
A_23_P208516	MBOAT7	0.424822	11.2645	7.80996e-06	0.000456831
A_23_P352619	TIFA	0.399278	5.99273	7.85299e-06	0.000458888
A_33_P3257993	RNF125	-0.37111	8.37507	7.93901e-06	0.000463449
A_33_P3224803	NCF1	0.468969	8.0908	7.95908e-06	0.000463825
A_23_P436476	RBM34	0.277205	9.1861	7.9614e-06	0.000463825
A_22_P00003850	LINC01272	0.420344	12.99	7.98867e-06	0.000464683
A_33_P3378360	PRELID1	0.348539	12.6894	7.99209e-06	0.000464683
A_23_P65174	PHF11	0.261634	9.47183	8.0117e-06	0.000465358
A_23_P53557	LTBR	0.454457	7.11477	8.10683e-06	0.000470123
A_23_P432610	N4BP1	0.400053	7.59962	8.11797e-06	0.000470123
A_33_P3283863	TENM1	-0.253103	6.00992	8.11531e-06	0.000470123
A_33_P3358295	ABTB1	-0.554288	10.1925	8.16991e-06	0.000472661
A_23_P250212	SGK223	-0.325887	9.03616	8.21639e-06	0.000474878
A_23_P6914	OSBPL11	-0.39691	8.77482	8.25018e-06	0.000476358
A_23_P213247	FBXL5	0.457537	10.4438	8.28095e-06	0.00047766
A_22_P00014248		-0.25582	11.512	8.39031e-06	0.00048349
A_21_P0014057	lnc-RGS5-1	-0.249092	5.97857	8.48864e-06	0.000488672
A_24_P179903	AK2	0.417412	10.654	8.52043e-06	0.000490017
A_23_P408271	HSD17B11	-0.341756	9.81635	8.56664e-06	0.000492188
A_24_P28295	RABGAP1L	-0.292582	8.16494	8.62745e-06	0.000494706
A_33_P3216297	NR3C1	-0.330623	8.404	8.62391e-06	0.000494706
A_23_P129064	GATM	-0.640463	6.98386	8.72196e-06	0.000499632
A_22_P00015402	KMT2E-AS1	0.324354	6.50809	8.74932e-06	0.000500707
A_33_P3408221	SEC14L1P1	-0.410609	7.70582	8.81112e-06	0.000503748
A_23_P162486	PTPN6	0.349753	8.36658	8.84795e-06	0.000505358
A_33_P3224819	SLC45A4	-0.595042	8.28459	8.92722e-06	0.000509385
A_24_P521994	KLHL24	-0.299807	8.75298	8.94848e-06	0.000509599
A_23_P397293	LY6K	-0.481627	6.47177	8.94622e-06	0.000509599
A_23_P59637	DOCK4	0.564704	9.02705	9.03855e-06	0.000514225
A_24_P389959	COPZ1	0.263286	10.6829	9.1801e-06	0.000521768
A_21_P0000539	LINC01138	0.540065	7.33395	9.19062e-06	0.000521857
A_33_P3315375	SLFN11	0.431526	9.08563	9.20387e-06	0.0005221
A_33_P3343428	TRAF3IP2	-0.276613	6.841	9.23173e-06	0.000523171
A_24_P288685	IL13RA1	0.305064	6.64779	9.32917e-06	0.000528178
A_24_P278126	NBN	0.766586	7.44075	9.36079e-06	0.000529453
A_23_P168828	KLF10	0.647126	8.67983	9.55173e-06	0.000539498
A_24_P941988	SPAST	-0.372188	7.00685	9.55693e-06	0.000539498
A_33_P3274127	SPATC1	0.442068	6.00677	9.62685e-06	0.000542919
A_23_P328259	FHDC1	0.355711	5.96415	9.66304e-06	0.000544432
A_23_P333498	EEPD1	-0.504637	6.52154	9.71221e-06	0.000546674
A_23_P253932	FAIM	-0.285912	6.46534	9.77464e-06	0.000549478
A_24_P226069	FGFBP2	-0.361472	8.51555	9.78091e-06	0.000549478
A_23_P22660	CYSLTR1	-0.319025	7.77558	9.86438e-06	0.000553632
A_23_P67529	KCNN4	0.549899	8.11514	9.89648e-06	0.000554899
A_23_P122724	VNN2	-0.800829	10.933	9.94717e-06	0.000557204
A_23_P201459	IFI6	0.892936	9.7188	9.96293e-06	0.000557551
A_22_P00007317	LINC01146	0.327014	6.16072	1.00261e-05	0.000560548
A_33_P3571120	AP3D1	0.413054	8.49317	1.00513e-05	0.000561416
A_24_P28657	AHCTF1	-0.267925	6.48069	1.00946e-05	0.000563295
A_33_P3320127	RAB8A	0.316019	9.89176	1.01326e-05	0.000564871
A_23_P257578	SRA1	0.394336	8.36218	1.01903e-05	0.000567514
A_33_P3349521	SARAF	-0.253446	13.8035	1.01995e-05	0.000567514
A_33_P3211793	LOC729732	0.369805	6.3366	1.02471e-05	0.000569074
A_22_P00001151	PCED1B-AS1	-0.320296	7.24713	1.02448e-05	0.000569074
A_33_P3228322	IL18BP	0.715057	8.23121	1.03053e-05	0.000570134
A_22_P00003932	CFLAR	0.315975	7.93934	1.03009e-05	0.000570134
A_23_P425516	TSPAN17	0.215765	6.04608	1.02867e-05	0.000570134
A_33_P3259253	CD28	-0.242843	7.05916	1.02966e-05	0.000570134
A_33_P3328292	PLAGL2	0.430369	6.94887	1.03439e-05	0.000571722
A_23_P83098	ALDH1A1	0.757603	6.66344	1.03917e-05	0.000572802
A_24_P392690		-0.295532	10.1619	1.03929e-05	0.000572802
A_23_P19352	CNPY3	-0.422554	8.73226	1.03741e-05	0.000572802
A_23_P37983	MT1B	1.05974	11.9838	1.04832e-05	0.000573609
A_23_P121716	ANXA3	0.699289	7.33982	1.04882e-05	0.000573609
A_33_P3273885		0.627556	8.14995	1.04939e-05	0.000573609
A_23_P353717	RMI2	0.518256	6.97699	1.0465e-05	0.000573609
A_33_P3250730	ASIC4	0.43195	9.0339	1.0426e-05	0.000573609
A_33_P3416568		0.326272	6.92157	1.04473e-05	0.000573609
A_24_P370887	VAMP3	0.323405	8.98612	1.04383e-05	0.000573609
A_23_P59787	LUC7L2	-0.223693	7.41174	1.04533e-05	0.000573609
A_23_P98483	ZBED5	-0.256143	9.86012	1.04963e-05	0.000573609
A_33_P3371999	TPPP	0.298692	6.33355	1.05361e-05	0.000575243
A_23_P56894	CYP20A1	-0.223137	6.9097	1.06722e-05	0.000582132
A_24_P280664	GBP7	0.23477	5.57313	1.06844e-05	0.000582249
A_33_P3424577		-0.340554	12.7361	1.06977e-05	0.000582429
A_33_P3332112	FAS	0.704766	7.27092	1.07414e-05	0.000583715
A_23_P30122	IL2	0.472603	6.00697	1.07368e-05	0.000583715
A_33_P3278540	MRPL14	0.388947	8.06804	1.08642e-05	0.000589841
A_33_P3238573	DENND4B	-0.275407	11.7167	1.10346e-05	0.000598533
A_33_P3221989	CACNB4	-0.318219	5.78926	1.10517e-05	0.00059873
A_23_P145724	PPP1R17	-0.49009	5.94643	1.10588e-05	0.00059873
A_33_P3267532	KCNJ15	0.453436	7.73619	1.10723e-05	0.000598903
A_23_P32454	TG	0.325272	6.47911	1.11249e-05	0.000601189
A_23_P81441	DCANP1	0.431219	6.42507	1.1163e-05	0.000602128
A_33_P3288364	SPATA2L	0.317823	9.85752	1.11574e-05	0.000602128
A_23_P147431	LYN	0.469338	12.3266	1.12707e-05	0.000607378
A_24_P942517	TMX4	-0.388346	8.02858	1.14298e-05	0.000615381
A_33_P3327617	FCGR2B	0.556399	10.372	1.1468e-05	0.000616295
A_22_P00001606	LOC729040	0.548137	7.2148	1.14615e-05	0.000616295
A_22_P00009905	HEIH	-0.419791	10.5287	1.14987e-05	0.000617378
A_32_P208403	GNG2	-0.390605	8.29575	1.15207e-05	0.000617986
A_23_P359738	EPC2	-0.338691	8.04299	1.15944e-05	0.000621371
A_23_P167599	FAM134B	-0.336963	8.32089	1.16625e-05	0.000624444
A_23_P122545	NELFE	0.298584	10.1841	1.16994e-05	0.000625844
A_24_P213228		0.203087	9.26284	1.17433e-05	0.000627615
A_24_P145316	DTNBP1	0.342049	8.2843	1.19077e-05	0.000635818
A_33_P3308105	GGH	0.361432	7.42182	1.19656e-05	0.000638322
A_22_P00004879	lnc-CYS1-2	0.268542	6.00348	1.21021e-05	0.000645011
A_32_P92505	LCLAT1	-0.257463	6.84204	1.21329e-05	0.000646063
A_23_P125078	SLC26A11	-0.578022	10.062	1.21617e-05	0.000647004
A_33_P3304527	ZNFX1	0.379536	6.58505	1.22476e-05	0.000650982
A_23_P382043	NT5DC1	-0.314218	7.49356	1.22707e-05	0.00065161
A_23_P301372	TAPT1	-0.301031	7.52435	1.22905e-05	0.000652067
A_24_P943113	EIF4E3	0.317918	7.07756	1.23538e-05	0.000654828
A_23_P210763	JAG1	0.88482	6.82007	1.24089e-05	0.000657155
A_23_P401700	APBB1IP	-0.413233	11.405	1.24216e-05	0.000657226
A_33_P3260669	STK3	0.549945	8.30254	1.25055e-05	0.000660465
A_23_P13382	LSP1	-0.373723	12.6201	1.24969e-05	0.000660465
A_23_P112061	HGSNAT	-0.369354	8.1695	1.26322e-05	0.000666553
A_23_P213102	PALLD	-0.472218	7.29746	1.26895e-05	0.00066897
A_22_P00023023	FLJ32255	0.435073	7.15327	1.27089e-05	0.000669383
A_33_P3407424	CDC42EP1	0.486971	6.58586	1.27805e-05	0.000671995
A_24_P90900	CTRL	0.446852	6.52347	1.27815e-05	0.000671995
A_23_P351275	UPP1	0.477109	8.62765	1.27985e-05	0.000672281
A_23_P347632	MTSS1	-0.269591	7.40576	1.28458e-05	0.000674153
A_33_P3417086	NIPAL1	-0.45671	6.07336	1.28736e-05	0.000675004
A_21_P0008538	LOC101927780	0.535276	6.64668	1.28932e-05	0.000675427
A_33_P3231414	LILRB1	0.513159	9.79454	1.29226e-05	0.000676358
A_33_P3399870	CERS6	0.38752	7.39818	1.30601e-05	0.000682936
A_23_P415021	METTL7A	-0.322911	8.27675	1.31449e-05	0.000686176
A_22_P00016430		-0.748877	11.5054	1.31456e-05	0.000686176
A_23_P34307	PIGK	-0.281074	6.9762	1.31617e-05	0.000686403
A_32_P199462	C2orf80	0.489378	5.9739	1.32338e-05	0.000689544
A_23_P126735	IL10	-0.433538	6.26295	1.32636e-05	0.00069048
A_33_P3411328	LINC01136	0.378526	6.32903	1.34413e-05	0.000699103
A_22_P00015502	lnc-STAT1-1	0.325343	6.54581	1.34963e-05	0.000701338
A_24_P346604	UBE2W	0.377138	7.67376	1.35244e-05	0.000702116
A_33_P3367899	FRAT1	-0.353194	7.22627	1.35354e-05	0.000702116
A_22_P00012929	PRC1-AS1	0.322987	6.59857	1.36132e-05	0.000705524
A_23_P363968	C1RL	0.362237	6.68033	1.38424e-05	0.000716341
A_33_P3287338	IL6ST	0.334307	7.22404	1.38466e-05	0.000716341
A_33_P3417695	ODF3B	0.813498	9.2815	1.39449e-05	0.000720786
A_21_P0010455	lnc-C22orf26-5	0.382082	9.51189	1.39629e-05	0.000721077
A_33_P3241984	PTPN22	-0.276035	8.36299	1.40183e-05	0.000723295
A_33_P3284345	NRG1	-0.389729	5.97778	1.40314e-05	0.000723332
A_23_P309361	HENMT1	-0.366187	8.85629	1.42278e-05	0.000732805
A_23_P363896	LRRC75A-AS1	-0.244721	13.1058	1.42559e-05	0.000733603
A_23_P106675	PLCG2	-0.263253	8.97844	1.43551e-05	0.000737856
A_33_P3330952	ATP8A1	-0.325069	9.53401	1.43638e-05	0.000737856
A_33_P3245126		0.423805	6.73532	1.44842e-05	0.000743382
A_23_P138137	OMA1	-0.237843	8.75288	1.46471e-05	0.000751081
A_23_P37441	B2M	0.550822	16.3607	1.46618e-05	0.000751172
A_33_P3382177	TIMP2	-0.426926	9.00697	1.46934e-05	0.00075213
A_24_P58054	SLC9A8	0.440614	6.61098	1.47404e-05	0.00075349
A_24_P303524	MICALL2	0.373487	6.79929	1.47459e-05	0.00075349
A_23_P80773	SRPRB	-0.27318	7.88397	1.47975e-05	0.000755465
A_33_P3273230	HORMAD1	0.386477	6.38203	1.48987e-05	0.000759965
A_23_P64611	P2RY6	0.752418	7.12653	1.49484e-05	0.00076183
A_23_P206960	SEC14L1	-0.513331	11.6208	1.49875e-05	0.000763156
A_24_P406006	LPCAT1	-0.675943	7.62481	1.50637e-05	0.000766366
A_33_P3329477	RPL13P5	0.354752	8.69847	1.51089e-05	0.000767994
A_33_P3343290	PPTC7	0.404774	7.69948	1.51426e-05	0.000769036
A_23_P10873	TLR1	0.500641	9.84564	1.52468e-05	0.00077329
A_32_P133767	C12orf42	-0.258638	6.63071	1.52529e-05	0.00077329
A_23_P252082	TMEM176A	0.487525	7.2048	1.52946e-05	0.000774054
A_23_P253791	CAMP	-0.826041	8.57751	1.52885e-05	0.000774054
A_33_P3388312	SKAP2	-0.326826	10.0079	1.53444e-05	0.000775901
A_32_P52018	PHACTR1	-0.931781	9.87132	1.54747e-05	0.00078181
A_23_P209678	PLEK	0.790525	10.9819	1.56967e-05	0.000791796
A_23_P158596	AGTRAP	0.543625	7.61428	1.57132e-05	0.000791796
A_23_P58443	ANKHD1-EIF4EBP3	0.320772	8.11311	1.57125e-05	0.000791796
A_33_P3217465	MID1IP1	-0.271399	9.33382	1.57718e-05	0.000794063
A_33_P3356502	RALB	0.475133	10.5212	1.57883e-05	0.000794206
A_23_P161338	PPA1	0.572111	9.91221	1.59801e-05	0.000803161
A_32_P133090		0.440058	6.19147	1.60317e-05	0.000805056
A_33_P3347869	C3	0.562827	6.0071	1.60496e-05	0.000805261
A_23_P213661	PPIP5K2	-0.235157	7.61263	1.61085e-05	0.000806823
A_23_P65741	DIS3L	-0.285058	7.60257	1.61019e-05	0.000806823
A_23_P53668	NFYB	-0.251436	7.06104	1.616e-05	0.000808707
A_23_P123853	CCL19	0.820073	6.90089	1.6189e-05	0.000808899
A_32_P133072	SPON1	-0.368253	6.7587	1.61916e-05	0.000808899
A_19_P00321063	FAM200B	-0.256959	7.0408	1.63277e-05	0.000814997
A_33_P3718734	LOC729083	-0.35889	7.06314	1.65439e-05	0.000824791
A_23_P142974	ARHGAP25	-0.368677	11.7062	1.65522e-05	0.000824791
A_23_P120883	HMOX1	-0.631976	10.5723	1.66193e-05	0.000827427
A_23_P7325	BST1	0.528518	8.752	1.66609e-05	0.000828786
A_23_P81241	NDFIP1	-0.237726	9.32005	1.66831e-05	0.000829184
A_24_P416131	COTL1	-0.354795	11.482	1.67337e-05	0.000830986
A_23_P86751	ADARB2	-0.478374	5.93841	1.67498e-05	0.000831079
A_23_P64721	HCAR3	1.02262	13.834	1.67872e-05	0.000832224
A_23_P106835	BBS2	-0.268836	7.55216	1.68063e-05	0.000832464
A_33_P3641714	C19orf66	0.281311	9.18333	1.68434e-05	0.000833593
A_23_P406438	SRPK2	-0.303788	6.95489	1.69002e-05	0.000835691
A_32_P18258	TALDO1	0.317703	12.9675	1.6968e-05	0.00083833
A_19_P00318409	NEAT1	0.414558	7.94659	1.70004e-05	0.00083922
A_19_P00810009	lnc-SNURF-1	-0.301451	7.0747	1.706e-05	0.00084145
A_23_P15202	DHODH	-0.278226	6.89081	1.71753e-05	0.00084642
A_23_P40295	LAMP5	0.490263	6.38942	1.74166e-05	0.000857583
A_33_P3268555	SP140	0.53368	9.16173	1.78009e-05	0.000875766
A_22_P00016479	lnc-TMEM86A-2	0.335317	6.27002	1.79102e-05	0.000880401
A_33_P3237403	ZNF100	-0.322824	7.29902	1.79824e-05	0.000882459
A_33_P3367332	FAM213B	-0.476822	9.39357	1.79729e-05	0.000882459
A_23_P428219	EZH1	-0.226084	7.94084	1.80928e-05	0.000886381
A_24_P265856	SENP7	-0.392881	9.1361	1.809e-05	0.000886381
A_23_P104689	RELA	0.538119	8.81278	1.83775e-05	0.000899572
A_21_P0000650	ZNF253	-0.305387	11.4019	1.84268e-05	0.000901226
A_22_P00000129	RIMKLB	0.282715	8.81295	1.84435e-05	0.000901283
A_23_P87709	PLBD1	0.578101	8.75503	1.84771e-05	0.000901411
A_21_P0011259		0.513479	6.44575	1.84763e-05	0.000901411
A_23_P151614	PSME1	0.396315	8.78898	1.85137e-05	0.000902443
A_23_P82941	ARFGEF1	-0.298395	8.91094	1.86668e-05	0.000909146
A_23_P116512	PRR5L	0.329387	7.44424	1.88063e-05	0.000915174
A_33_P3224858	EIF2AK2	0.368478	7.24961	1.88501e-05	0.000916538
A_23_P326931	CFAP70	0.312254	6.8488	1.89202e-05	0.000919178
A_23_P23584	CTNNBIP1	-0.302593	7.38516	1.89846e-05	0.000921535
A_33_P3359753	CCSAP	-0.286089	9.40433	1.9147e-05	0.000928644
A_24_P4816	GABARAPL1	-0.458335	7.46302	1.91644e-05	0.000928715
A_33_P3372074	LLGL2	-0.243223	9.37028	1.92537e-05	0.000932267
A_23_P25194	HRK	-0.361731	6.39031	1.93709e-05	0.000937161
A_33_P3314091		0.387595	6.05298	1.94455e-05	0.000938606
A_23_P4572	MYL12A	0.340989	13.0928	1.94445e-05	0.000938606
A_33_P3427239	LOC100134937	-0.251225	6.83685	1.94491e-05	0.000938606
A_23_P387630	STARD8	0.409316	7.17023	1.94897e-05	0.000939787
A_33_P3354858	COQ10B	0.339478	7.4092	1.95334e-05	0.000941113
A_23_P151159	TCHP	-0.488287	6.77707	1.96006e-05	0.000943571
A_23_P352266	BCL2	0.449607	8.39841	1.96815e-05	0.000946587
A_22_P00009352		0.375341	5.75021	1.96958e-05	0.000946587
A_23_P87500	ORMDL2	0.474588	10.6675	1.97212e-05	0.000947027
A_23_P83159	KLHL9	-0.253499	9.02335	1.97791e-05	0.00094902
A_23_P24244	FAM208B	0.319217	6.75042	2.01036e-05	0.000963796
A_33_P3250128	SNX18	-0.437151	7.52357	2.01984e-05	0.000967546
A_21_P0000882	RNF157-AS1	-0.309148	5.9947	2.03557e-05	0.000974279
A_23_P100883	SUZ12	-0.226791	10.1839	2.05803e-05	0.000984219
A_23_P329198	NABP1	0.364058	9.61583	2.06664e-05	0.00098723
A_23_P86283	LAPTM5	-0.384297	11.7107	2.06772e-05	0.00098723
A_23_P25433	C12orf4	0.486332	7.56822	2.06951e-05	0.000987274
A_33_P3420204	CRTC1	-0.264554	7.6552	2.07358e-05	0.000988408
A_33_P3250356	SH3D21	-0.364497	6.47767	2.08786e-05	0.000994398
A_22_P00004795	lnc-CXCL2-1	-0.331235	5.76459	2.09294e-05	0.000996001
A_23_P152066	UBR1	0.371409	8.55249	2.1007e-05	0.000998062
A_24_P148836	KLHDC8B	-0.447565	6.3064	2.10059e-05	0.000998062
A_32_P17635	SRSF8	-0.309964	8.3106	2.10751e-05	0.00100048
A_23_P81912	TUBB	0.3958	8.58263	2.11422e-05	0.00100203
A_24_P36285	ZNF224	0.232131	7.67525	2.11413e-05	0.00100203
A_33_P6469777	SNHG7	-0.272073	11.9702	2.11843e-05	0.00100321
A_23_P24004	IFIT2	0.663154	10.9918	2.12232e-05	0.00100342
A_33_P3327921	RHOQ	0.314829	6.36508	2.12139e-05	0.00100342
A_33_P3323559	CRYAA	0.426624	7.31287	2.148e-05	0.00101474
A_23_P309207	ZNF577	-0.192018	6.18141	2.15613e-05	0.00101775
A_32_P29806	CRADD	-0.368875	7.52363	2.16461e-05	0.00102093
A_23_P419107	TCP11L2	-0.385181	7.66399	2.18233e-05	0.00102845
A_23_P101208	CYB5A	0.363847	8.40843	2.19369e-05	0.00103297
A_24_P250535	TMX4	-0.267827	8.39629	2.19561e-05	0.00103304
A_24_P29445	TMEM14B	-0.327934	9.43212	2.20922e-05	0.0010386
A_24_P243749	PDK4	-0.440317	7.21479	2.21166e-05	0.00103891
A_33_P3273584	SCARNA2	-0.259704	7.93176	2.21357e-05	0.00103897
A_23_P205789	GABPB1	0.354399	7.90938	2.23205e-05	0.0010468
A_23_P120822	UPB1	0.477145	6.5616	2.23697e-05	0.00104826
A_23_P320113	SRXN1	0.511665	9.99558	2.2409e-05	0.00104926
A_23_P50368	OSCAR	0.48365	9.70592	2.24896e-05	0.00105218
A_24_P304051	GSTO1	0.412865	11.808	2.25208e-05	0.0010528
A_23_P256342	SNX13	-0.370554	8.34155	2.25445e-05	0.00105306
A_23_P203957	TMTC1	0.23515	5.64068	2.26507e-05	0.00105562
A_21_P0008383	lnc-VRK1-5	-0.308387	7.65504	2.26291e-05	0.00105562
A_24_P158946	FGD4	-0.487031	8.32501	2.26537e-05	0.00105562
A_23_P30900	HLA-DQA2	0.59486	7.69054	2.27852e-05	0.0010609
A_24_P355649	FLI1	-0.305615	10.0917	2.31412e-05	0.00107646
A_23_P52031	PGM1	-0.323801	8.73311	2.31564e-05	0.00107646
A_23_P50357	ARHGEF18	-0.332088	9.80116	2.33156e-05	0.00108299
A_33_P3280418	MGC72080	0.287866	7.38546	2.34851e-05	0.00109
A_23_P47517	VPS37C	0.364923	9.03847	2.35663e-05	0.0010929
A_23_P41344	EREG	-0.726672	6.79556	2.36442e-05	0.00109564
A_33_P3250680	CD40LG	-0.31796	8.58806	2.36891e-05	0.00109684
A_22_P00024715	GRAMD1A	0.330862	6.91692	2.38066e-05	0.00110053
A_23_P88234	EMC9	0.267544	8.1406	2.37958e-05	0.00110053
A_23_P201596	AMPD2	-0.456547	7.09966	2.4148e-05	0.00111543
A_33_P3289406	LOC91450	0.279015	6.6992	2.41681e-05	0.00111547
A_22_P00014029	LINC00877	0.285233	6.49082	2.41952e-05	0.00111583
A_24_P12401	VEGFA	-0.730736	8.0292	2.42364e-05	0.00111685
A_23_P166677	MFSD1	-0.396056	9.56036	2.42596e-05	0.00111704
A_21_P0012476		0.261953	5.82776	2.4309e-05	0.00111842
A_23_P54006	HECTD1	-0.249963	9.57854	2.44135e-05	0.00112235
A_33_P3265374	HOMER3	-0.388671	10.843	2.44387e-05	0.00112262
A_24_P59247		-0.280872	10.0324	2.44669e-05	0.00112302
A_23_P396353	NIN	-0.393556	7.69007	2.45026e-05	0.00112378
A_22_P00003999	LINC01136	0.245879	5.96359	2.49081e-05	0.00114148
A_32_P46214	SLC9A9	-0.317991	6.99602	2.49425e-05	0.00114216
A_33_P3303742		-0.347133	6.0652	2.51173e-05	0.00114925
A_21_P0007219	lnc-AP000769.1-1	0.414319	6.19582	2.53605e-05	0.00115947
A_24_P319113	P2RX7	0.720195	6.2463	2.55549e-05	0.00116561
A_23_P97296	NECAP2	0.246791	10.7189	2.55238e-05	0.00116561
A_24_P142118	THBS1	-1.0261	10.7328	2.55521e-05	0.00116561
A_33_P3234277	HLA-DPA1	0.775968	10.2907	2.56162e-05	0.00116749
A_21_P0005052	lnc-HDAC2-1	0.570297	6.5896	2.56887e-05	0.00116988
A_23_P206371	NOL3	0.481403	7.65829	2.59197e-05	0.00117948
A_33_P3331085	SEC24A	0.644287	7.06576	2.59746e-05	0.00118105
A_33_P3396692	SSR1	0.295212	10.549	2.60477e-05	0.00118345
A_24_P84608		0.488518	6.81239	2.60738e-05	0.00118371
A_23_P75741	UBE2L6	0.754044	9.41338	2.61151e-05	0.00118467
A_23_P102000	CXCR4	-0.559528	15.644	2.61415e-05	0.00118494
A_23_P334123	ITFG1	-0.227228	7.46902	2.62095e-05	0.0011871
A_24_P362193	CD84	-0.391436	7.0268	2.65864e-05	0.00120323
A_23_P38795	FPR1	-0.403057	13.2772	2.66638e-05	0.00120486
A_23_P82929	NOV	-0.633203	6.11513	2.66524e-05	0.00120486
A_23_P396666	TBC1D2B	0.223858	9.55065	2.67462e-05	0.00120764
A_24_P924862	RAPH1	-0.310177	6.44125	2.67822e-05	0.00120833
A_23_P252541	RAB7B	-0.22425	5.94577	2.68951e-05	0.00121249
A_33_P3259902		-0.336541	8.87389	2.70236e-05	0.00121734
A_23_P166280		0.416702	7.57488	2.73353e-05	0.00123043
A_33_P3404775	PABPC4	-0.245377	10.3069	2.74455e-05	0.00123443
A_23_P134835	CSGALNACT1	-0.405787	8.12533	2.76414e-05	0.00124228
A_33_P3215883	FLT1	0.311673	5.70976	2.81793e-05	0.00126548
A_24_P90097	ADD3	-0.371819	9.26258	2.82272e-05	0.00126665
A_33_P3236177	ANG	-0.494086	6.9661	2.86623e-05	0.00128519
A_24_P8494	SEC61B	0.282552	12.1087	2.8904e-05	0.00129503
A_23_P161125	MOV10	0.425159	6.69638	2.89544e-05	0.00129629
A_33_P3374778	KCNJ2-AS1	0.268661	5.71122	2.91684e-05	0.00130487
A_33_P3363168	SSH2	-0.275926	8.76687	2.92424e-05	0.00130717
A_23_P48997	PSTPIP1	-0.296394	10.4751	2.98012e-05	0.00133113
A_23_P14636	MFAP1	0.350356	9.30091	2.99059e-05	0.00133478
A_22_P00011151	lnc-OBFC2A-1	0.344945	7.46056	3.02168e-05	0.00134762
A_23_P6151	PLAGL2	0.375762	7.58578	3.04006e-05	0.00135375
A_33_P3340105	BASP1P1	-0.356455	6.44461	3.03923e-05	0.00135375
A_33_P3290800	DDX26B	-0.245929	6.81568	3.04641e-05	0.00135554
A_32_P70158	LILRB3	0.499107	13.8963	3.07199e-05	0.00136587
A_23_P319423	KCNK5	0.383933	6.64619	3.10526e-05	0.00137961
A_21_P0011740	LOC101927522	0.286978	5.80522	3.12365e-05	0.00138672
A_33_P3228305	ARHGAP26	-0.33518	8.22853	3.13454e-05	0.0013905
A_33_P3423941	IFITM1	0.515919	12.0838	3.15304e-05	0.00139764
A_32_P34552	POLB	0.347211	7.33894	3.17619e-05	0.00140576
A_33_P7883685	TSIX	0.306133	7.35961	3.1756e-05	0.00140576
A_23_P170518	DYM	-0.238403	9.24289	3.18636e-05	0.00140919
A_33_P3233150	ZSWIM4	0.409041	7.42193	3.19196e-05	0.00141059
A_33_P3380417	SLC25A30	0.365279	7.85027	3.20116e-05	0.00141358
A_24_P372625	RNF141	-0.491934	7.70609	3.20601e-05	0.00141465
A_21_P0014894		0.584743	7.0503	3.22939e-05	0.00142364
A_33_P3283713	ABHD14A	-0.336953	9.1182	3.23128e-05	0.00142364
A_19_P00803019		-0.286918	6.50273	3.2375e-05	0.00142531
A_23_P99540	ZFP36L1	-0.550204	13.724	3.25945e-05	0.00143389
A_33_P3268487	ABAT	-0.349443	7.07731	3.28786e-05	0.00144529
A_33_P3220390	WTAP	0.389699	8.53809	3.34065e-05	0.00146667
A_33_P3270384	PPP1R14B	0.284004	11.2881	3.34154e-05	0.00146667
A_24_P222655	C1QA	0.696319	6.52439	3.34963e-05	0.00146912
A_23_P167389	ARAP3	-0.464117	8.86063	3.3693e-05	0.00147663
A_21_P0014573		0.387267	6.33428	3.37822e-05	0.00147942
A_23_P48029	CLEC4A	0.628444	9.88271	3.44574e-05	0.00150786
A_23_P390744	FOPNL	-0.247184	9.21374	3.46806e-05	0.0015157
A_33_P3208970	ZNF683	-0.272731	7.94594	3.47146e-05	0.0015157
A_23_P131816	DNTTIP1	-0.298864	9.83568	3.46975e-05	0.0015157
A_23_P500741	CBFA2T3	-0.426379	6.93917	3.47692e-05	0.00151694
A_21_P0014740		-0.261432	6.94184	3.48651e-05	0.00151999
A_23_P89941	CDKN2D	0.282067	11.3872	3.49779e-05	0.00152262
A_23_P76364	CD9	-0.395762	6.32928	3.49663e-05	0.00152262
A_33_P3414799	SH3BP2	0.371394	6.57516	3.50397e-05	0.00152417
A_33_P3211432	NCF1	0.513681	10.9445	3.51085e-05	0.00152602
A_32_P163147	VSIG1	-0.197837	6.12575	3.52892e-05	0.00153274
A_33_P3240263	POMP	0.352379	7.1503	3.53302e-05	0.00153337
A_21_P0008446	lnc-TMEM30B-3	0.275899	6.18521	3.54348e-05	0.00153562
A_23_P216017	ENTPD4	0.231074	6.9413	3.54308e-05	0.00153562
A_23_P414252	SNX8	0.38861	7.33731	3.54631e-05	0.00153571
A_23_P85952	DENND2D	-0.309678	11.2685	3.56008e-05	0.00153835
A_23_P39364	HOMER3	-0.378584	10.7528	3.56033e-05	0.00153835
A_23_P105862	FRY	-0.527201	7.39072	3.56034e-05	0.00153835
A_23_P2645	SDS	-0.333685	6.121	3.56969e-05	0.00154124
A_21_P0000201	RAB6C	-0.197096	10.2354	3.57805e-05	0.00154371
A_24_P3045	CASP10	0.226563	6.55871	3.59095e-05	0.00154813
A_23_P11729	ZBTB7B	0.363302	6.73249	3.61611e-05	0.00155782
A_33_P3375859	CXCR2P1	0.733032	6.86003	3.63729e-05	0.00156578
A_24_P11307	AHCYL1	0.265673	6.68392	3.67136e-05	0.00157928
A_23_P83094	TLE4	-0.35125	8.62202	3.69119e-05	0.00158664
A_33_P3390656	ACSL6	-0.291865	6.91689	3.72247e-05	0.0015989
A_23_P78458	ZNF350	-0.259658	8.46707	3.74001e-05	0.00160525
A_24_P63136	P2RY13	0.446956	6.6967	3.75764e-05	0.00161163
A_23_P134125	MAP3K5	-0.273469	8.36888	3.77231e-05	0.00161673
A_32_P103945	B4GALT4	0.288914	6.85959	3.77618e-05	0.0016172
A_21_P0010660	XLOC_l2_001192	-0.504824	9.80377	3.78004e-05	0.00161766
A_32_P23308	LINC01366	0.366879	5.9425	3.78288e-05	0.00161769
A_23_P65481	TEP1	0.458503	9.40629	3.80265e-05	0.00162495
A_24_P218265	TNFRSF10B	0.249864	9.21669	3.81751e-05	0.0016301
A_32_P42925	MYL12B	0.234633	12.8479	3.85637e-05	0.00164549
A_33_P3404601	C2	0.372533	6.15979	3.87057e-05	0.00165034
A_23_P162300	IRAK3	0.638504	8.46108	3.88358e-05	0.00165467
A_33_P3402091	MERTK	-0.437153	6.23338	3.89337e-05	0.00165763
A_32_P42197	HNRNPA1	-0.465592	11.9263	3.90751e-05	0.00166243
A_21_P0010222	lnc-USP25-1	0.261915	6.34159	3.944e-05	0.00167185
A_33_P3297141	WDR48	-0.184841	8.21486	3.94155e-05	0.00167185
A_33_P3226050	GATSL3	-0.316163	8.76701	3.9342e-05	0.00167185
A_23_P141479	SUPT6H	-0.518486	9.0777	3.94177e-05	0.00167185
A_24_P943566	PHACTR1	-0.696832	8.70692	3.93774e-05	0.00167185
A_24_P53215	UNC13D	-0.302136	7.79819	3.95385e-05	0.00167481
A_33_P3386765	ABHD14A	-0.323321	8.84371	3.96062e-05	0.00167645
A_23_P108708	RNF181	0.326395	11.5955	3.97098e-05	0.00167718
A_22_P00008957		0.242401	5.69911	3.96834e-05	0.00167718
A_24_P299318	FAM101B	-0.390598	9.09353	3.96967e-05	0.00167718
A_22_P00000040	HOTAIRM1	-0.375717	9.62018	3.97937e-05	0.0016795
A_33_P3323453	HM13	0.555868	7.79929	3.99196e-05	0.0016836
A_33_P3331491	LOC728392	-0.311873	10.0008	3.99621e-05	0.00168417
A_33_P3244141	NDEL1	-0.305711	10.2297	4.02394e-05	0.00169463
A_33_P3333975	CBWD5	0.275387	9.98122	4.0456e-05	0.00170252
A_23_P4714	MIA	0.252124	7.36699	4.04994e-05	0.00170311
A_22_P00011332	lnc-OTOA-1	0.405298	9.22657	4.05931e-05	0.00170582
A_33_P3311076	CYB5A	0.300423	7.64319	4.06791e-05	0.0017082
A_23_P211047	BACH1	0.303261	10.4809	4.07167e-05	0.00170855
A_33_P3355014	TMEM229B	0.335526	8.14035	4.08437e-05	0.00171019
A_19_P00810899	SNHG20	0.280141	6.39354	4.08393e-05	0.00171019
A_23_P74581	SNHG12	-0.361316	10.8664	4.08441e-05	0.00171019
A_23_P211212	COL18A1	-0.281223	8.71999	4.10855e-05	0.00171906
A_23_P413641	PREX1	-0.443712	11.9231	4.12163e-05	0.0017233
A_23_P335848	GIT2	0.298325	8.85846	4.146e-05	0.00173224
A_23_P60028	TCEB1	0.340373	11.7065	4.15169e-05	0.00173337
A_23_P423389	CREB3	0.272191	7.22649	4.22853e-05	0.00176419
A_33_P3296940	FNDC3B	0.322529	7.01559	4.23321e-05	0.00176488
A_33_P3406072	FRMD3	0.253267	6.01612	4.24371e-05	0.00176799
A_33_P3278407	MLLT4	0.20485	6.80781	4.27712e-05	0.00178063
A_23_P31765	PKIA	-0.313761	8.0896	4.28542e-05	0.00178281
A_23_P320578	RGS16	0.520615	6.93562	4.32385e-05	0.00179752
A_24_P873414	PLEKHB2	0.412681	10.9803	4.33415e-05	0.00179976
A_33_P3292337	KIF5B	0.26957	8.28347	4.33542e-05	0.00179976
A_21_P0008248		-0.286336	6.85267	4.3417e-05	0.00180108
A_23_P345081	ZNF655	-0.295024	8.67416	4.38375e-05	0.00181723
A_23_P397238	FKBP1A	0.42525	7.37333	4.40135e-05	0.00182302
A_33_P3325723	CHN1	-0.284564	5.97069	4.404e-05	0.00182302
A_21_P0014177	LOC101926963	0.31053	7.16136	4.40864e-05	0.00182365
A_23_P339588	TAGAP	0.587832	8.97505	4.41727e-05	0.00182462
A_23_P214876	JARID2	-0.371192	8.86123	4.41663e-05	0.00182462
A_24_P154080	ECE1	0.242018	5.98306	4.43052e-05	0.0018288
A_33_P3389188	TFAM	0.21134	10.2302	4.44311e-05	0.00183256
A_33_P3266419	GLTP	-0.217868	6.39798	4.44592e-05	0.00183256
A_33_P3289121	C2orf40	-0.213029	5.69181	4.45943e-05	0.00183682
A_23_P98532	ZDHHC5	0.268507	8.28899	4.55407e-05	0.00187316
A_33_P3224705	PCNXL4	-0.275192	6.79902	4.55185e-05	0.00187316
A_23_P101434	NLRP12	-0.444833	6.82005	4.58588e-05	0.00188491
A_23_P142750	EIF2AK2	0.440529	9.55494	4.60375e-05	0.00189021
A_23_P112596	ADK	-0.261488	7.23525	4.60529e-05	0.00189021
A_23_P328740	NEURL3	0.802795	6.94547	4.61545e-05	0.00189305
A_23_P430381	LYSMD1	0.223933	6.32058	4.63718e-05	0.00189929
A_23_P35576	ZNF518A	-0.289532	6.79858	4.63696e-05	0.00189929
A_23_P79816	EMILIN3	-0.222894	6.22706	4.64651e-05	0.00190177
A_33_P3713357	ALCAM	0.415176	7.97213	4.67907e-05	0.00191375
A_24_P311926	HLA-G	0.383678	16.4119	4.71836e-05	0.00192846
A_23_P148297	SH3BGRL	-0.272773	10.2176	4.74641e-05	0.00193857
A_23_P500271	IRF5	0.574133	9.24278	4.77794e-05	0.00195008
A_32_P86118	PM20D2	0.339832	7.66242	4.78245e-05	0.00195055
A_33_P3271241	PPA1	0.555945	9.48045	4.79083e-05	0.00195222
A_33_P3220837	MAFB	-0.605891	12.9637	4.79325e-05	0.00195222
A_22_P00007883	HSD17B11	-0.339087	9.55621	4.79984e-05	0.00195353
A_23_P112531	FAM102A	-0.3291	11.0723	4.8228e-05	0.00196151
A_23_P138125	FAIM3	-0.384014	7.69448	4.85806e-05	0.00197447
A_23_P165061	AES	-0.306054	11.8825	4.93467e-05	0.00200421
A_23_P217659	BRCC3	-0.232107	8.77474	4.95132e-05	0.00200957
A_23_P61050	MLKL	0.393234	8.83969	4.9642e-05	0.00201339
A_32_P52911	ADI1	-0.328218	6.46015	4.97113e-05	0.0020148
A_33_P3691168	IL31RA	0.271406	5.75028	4.99203e-05	0.00202186
A_22_P00008466	lnc-KBTBD6-1	0.350652	6.394	5.0008e-05	0.002024
A_23_P338519	NKIRAS1	0.220428	6.31127	5.00693e-05	0.00202507
A_33_P3362521	CCDC174	-0.251135	8.36895	5.05672e-05	0.00204379
A_23_P70688	LY86	-0.27689	8.45155	5.06795e-05	0.00204691
A_24_P106681	YWHAG	0.322133	11.2785	5.1234e-05	0.00206787
A_23_P377214	HEXIM2	-0.29474	7.58779	5.13463e-05	0.00207097
A_33_P3315314	MT1HL1	0.827235	11.737	5.14242e-05	0.00207267
A_33_P3499692	LOC645261	0.297568	8.7587	5.14632e-05	0.00207281
A_33_P3347928	CCNL1	0.500872	11.1111	5.17776e-05	0.00208403
A_33_P3363933	FCRL6	-0.28979	7.78323	5.24381e-05	0.00210916
A_23_P214766	HIVEP2	0.384728	9.38457	5.27342e-05	0.0021196
A_23_P148463	CUL4B	-0.294555	7.04444	5.27898e-05	0.00212037
A_23_P110196	HERC5	0.422799	7.479	5.3024e-05	0.00212831
A_33_P3273884	HLA-DQA1	0.679869	8.88936	5.30983e-05	0.00212983
A_23_P63153	DDX20	-0.27459	7.70462	5.34854e-05	0.0021424
A_33_P3418611	ZNF729	-0.324575	9.88531	5.34488e-05	0.0021424
A_24_P411121	TNFRSF18	0.354829	6.22639	5.36053e-05	0.00214572
A_33_P3398251	FOXP3	0.309197	6.05894	5.38524e-05	0.00215265
A_32_P204676	FABP5	-0.490852	7.88687	5.38207e-05	0.00215265
A_23_P434809	S100A8	0.571375	14.9118	5.45433e-05	0.00217877
A_33_P3406066	ZNF776	-0.246729	7.66084	5.46117e-05	0.00218001
A_24_P330773	CALCOCO2	0.279445	7.60171	5.47443e-05	0.00218381
A_33_P3246990	XIAP	0.303734	9.20758	5.49547e-05	0.0021907
A_23_P70897	ZCWPW1	-0.358977	8.38497	5.52566e-05	0.00220123
A_33_P3299754	RAB18	0.338153	7.49315	5.57269e-05	0.00221844
A_22_P00008520	LINC01366	0.22	5.81881	5.58663e-05	0.00222247
A_23_P13073	PUS3	0.270466	8.55387	5.6035e-05	0.00222766
A_24_P317762	LY6E	0.476275	7.82984	5.6126e-05	0.00222975
A_33_P3288384	PSMA1	0.219677	6.29887	5.63862e-05	0.00223856
A_33_P3215023	C6orf89	0.276461	10.2872	5.67581e-05	0.00225179
A_24_P116378	GCOM1	-0.267415	7.40125	5.70738e-05	0.00226277
A_24_P113686	ZNHIT6	-0.297281	6.90527	5.72314e-05	0.00226748
A_23_P30655	NFKBIE	0.46419	10.5172	5.76042e-05	0.00228069
A_23_P393099	TFF3	-0.418798	6.04701	5.81267e-05	0.00229982
A_23_P167017	POPDC2	0.32666	7.53951	5.82506e-05	0.00230159
A_22_P00023374	INAFM2	-0.450211	9.43835	5.82223e-05	0.00230159
A_33_P3248992	ACADSB	-0.297528	7.77707	5.8949e-05	0.00232761
A_23_P23206	MAD2L2	0.239775	7.54388	5.90044e-05	0.00232821
A_23_P33791	SSBP2	-0.380815	7.50355	5.90875e-05	0.00232991
A_24_P389994	NADK	0.40613	7.40709	5.92175e-05	0.00233346
A_32_P9543	APOBEC3A	0.73761	9.51543	5.92732e-05	0.00233407
A_33_P3236646	MIA3	0.322982	8.82724	5.93768e-05	0.00233657
A_32_P193646	RBMX	-0.276134	7.0329	5.9593e-05	0.00234349
A_33_P3413732		0.265011	6.09579	6.0321e-05	0.00237052
A_23_P257895	MAPK1	-0.333883	8.80604	6.0407e-05	0.0023723
A_33_P3403615	FKBP1A	0.331158	8.2363	6.06261e-05	0.0023777
A_33_P3352767	MC1R	-0.232383	7.21631	6.05887e-05	0.0023777
A_23_P34644	FCGR2B	0.840798	9.99598	6.07077e-05	0.00237929
A_23_P207632	ATP2A3	-0.432767	7.2829	6.08099e-05	0.00238169
A_23_P139722	TNFRSF1A	0.278337	9.24875	6.08834e-05	0.00238297
A_23_P255869	PLGRKT	0.408637	7.7356	6.11131e-05	0.00239035
A_23_P146572	NPDC1	0.29911	8.00428	6.12285e-05	0.00239312
A_32_P63848	OXCT1	-0.282994	6.74755	6.1266e-05	0.00239312
A_21_P0013753	XLOC_l2_015451	0.388629	11.8656	6.14021e-05	0.00239682
A_23_P78771	NUCB1	0.297577	6.97802	6.15624e-05	0.00239937
A_23_P127565	LAYN	0.292599	6.23806	6.15911e-05	0.00239937
A_24_P151	KCNAB2	-0.439606	9.08996	6.15863e-05	0.00239937
A_33_P3358908	KRTAP9-6	0.224825	7.36793	6.18912e-05	0.00240864
A_24_P391431	TAF9B	-0.250588	6.1955	6.19118e-05	0.00240864
A_33_P3272948	C17orf107	0.488388	6.64499	6.21101e-05	0.00240991
A_23_P85716	FCGR2A	0.427187	10.5308	6.20455e-05	0.00240991
A_23_P356526	TRIM5	0.260869	6.41524	6.20795e-05	0.00240991
A_23_P114057	SEMA4C	-0.219792	9.44252	6.20815e-05	0.00240991
A_21_P0014201		0.346726	5.95121	6.25984e-05	0.00242724
A_33_P3305758	CAPG	0.488365	7.25504	6.26416e-05	0.0024273
A_23_P350107	TRIM56	0.412247	8.67883	6.26843e-05	0.00242734
A_24_P186379	FUOM	0.443602	6.94042	6.33107e-05	0.00244671
A_33_P6501835	LOC101929128	0.349943	7.37751	6.32774e-05	0.00244671
A_33_P3265222	KIAA1324	-0.356364	6.16016	6.32733e-05	0.00244671
A_23_P131227	TTC27	-0.300446	7.18705	6.36516e-05	0.00245825
A_23_P109034	SDC4	0.489312	6.63256	6.38668e-05	0.00246493
A_24_P118472		0.347046	8.72762	6.4116e-05	0.00247291
A_24_P301557	LPIN2	0.242614	8.50903	6.42042e-05	0.00247467
A_23_P154315	MRPS9	-0.205831	9.02978	6.43929e-05	0.0024803
A_22_P00019588	ZC3H6	-0.225022	7.06304	6.44583e-05	0.00248117
A_24_P241815	JUNB	0.39622	7.75987	6.47603e-05	0.00249095
A_24_P223604	KIAA1429	-0.225317	9.23679	6.47978e-05	0.00249095
A_23_P329924	HCAR2	0.802161	7.83486	6.50174e-05	0.00249774
A_24_P18802	VPS18	-0.680895	9.83228	6.5157e-05	0.00250145
A_33_P3418010	NUP62	0.433475	8.6615	6.53579e-05	0.0025074
A_22_P00006955		-0.141471	5.49716	6.5398e-05	0.0025074
A_23_P152406	CAPNS2	0.311385	6.23472	6.60997e-05	0.00253263
A_32_P50924	HNRNPA1L2	-0.30746	10.1106	6.6736e-05	0.00255533
A_23_P26254	NDUFAF1	-0.221953	8.51157	6.6937e-05	0.00256134
A_33_P3619171	PMAIP1	0.426167	9.7147	6.72442e-05	0.00256685
A_23_P29036	IFNGR2	0.390233	9.57778	6.72574e-05	0.00256685
A_21_P0014718	PACRGL	-0.241712	6.53422	6.7221e-05	0.00256685
A_33_P3326772	LAMTOR4	-0.292686	12.0869	6.72155e-05	0.00256685
A_21_P0010438	lnc-TXN2-1	0.299964	5.9081	6.7475e-05	0.00257207
A_33_P3336557		-0.181276	5.77515	6.74826e-05	0.00257207
A_23_P111000	PSMB9	0.624631	12.2563	6.78941e-05	0.00258606
A_23_P128147	TUBA1B	0.375839	12.2489	6.81571e-05	0.00259438
A_23_P40240	CTSZ	0.45843	8.16349	6.84825e-05	0.00260506
A_33_P3510837		-0.270276	7.19066	6.8627e-05	0.00260886
A_33_P3314031	TMEM154	0.38441	7.35139	6.91966e-05	0.00262879
A_19_P00807336	PPA1	0.549349	8.9893	6.93547e-05	0.00263308
A_23_P153320	ICAM1	0.862183	10.4378	6.98195e-05	0.00264459
A_23_P157465	UBXN8	0.522582	7.14407	6.98397e-05	0.00264459
A_23_P207367	STAT5A	0.305232	8.32255	6.97904e-05	0.00264459
A_21_P0005650	lnc-ERI1-1	-0.231911	6.73324	6.98225e-05	0.00264459
A_33_P3383351	COL5A1	0.228941	5.90357	7.05461e-05	0.00266961
A_24_P81841	CDKN1B	-0.268568	9.9763	7.11248e-05	0.00268976
A_23_P153692	XRCC1	-0.301106	8.4075	7.15349e-05	0.00270351
A_33_P3399267	IL15RA	0.258773	5.73191	7.16084e-05	0.00270453
A_32_P219520	TNFAIP8	-0.255427	10.4289	7.1745e-05	0.00270793
A_24_P79054	TGFB1	0.402641	8.36378	7.19781e-05	0.00271321
A_23_P346093	TMC8	-0.33504	9.75002	7.19552e-05	0.00271321
A_23_P329353	CNRIP1	-0.230888	5.68278	7.21529e-05	0.00271804
A_21_P0014217		-0.259299	6.52065	7.22151e-05	0.00271862
A_33_P3272698	DUSP23	0.36842	9.90402	7.29709e-05	0.00274441
A_23_P8055	NRM	0.220085	6.41404	7.29944e-05	0.00274441
A_22_P00000535		-0.175543	5.46593	7.34007e-05	0.00275791
A_33_P3332018	FGL2	0.642319	8.77305	7.34834e-05	0.00275923
A_33_P3382351	RNASEK	0.267345	14.8806	7.38183e-05	0.00276823
A_32_P178966	TMEM170B	-0.446653	8.17749	7.37984e-05	0.00276823
A_24_P53976	GLUL	-0.509048	10.5885	7.43276e-05	0.00278554
A_23_P110445	APBB3	-0.322774	8.09658	7.43796e-05	0.00278569
A_24_P257108	TANK	0.36709	9.85791	7.44814e-05	0.00278771
A_23_P214587	TRIM26	0.413153	7.47376	7.45685e-05	0.00278918
A_24_P299911	PASK	-0.424516	8.61426	7.47819e-05	0.00279536
A_21_P0000174	C5orf56	0.329666	6.2328	7.51836e-05	0.00280858
A_23_P19226	DSE	0.473088	10.758	7.52822e-05	0.00281045
A_33_P3301394		-0.33586	8.66399	7.5749e-05	0.00282607
A_23_P318581	CFAP97	-0.285146	8.98948	7.66455e-05	0.00285768
A_32_P163089	C12orf75	0.286439	8.07876	7.69818e-05	0.00286838
A_23_P2397	RASSF3	-0.310602	6.86395	7.74566e-05	0.00288423
A_24_P314179	ETS2	0.458279	7.04201	7.77871e-05	0.00289468
A_23_P127195	PRPF18	-0.20912	8.44106	7.784e-05	0.0028948
A_33_P3366540	CSGALNACT1	-0.404298	8.32678	7.81817e-05	0.00290565
A_33_P3296181	CCL3L3	1.02826	9.24636	7.87031e-05	0.00292316
A_33_P3363425	FRMD3	0.811343	8.32873	7.90969e-05	0.00293592
A_24_P98047	SLC16A10	-0.311213	5.82034	7.93582e-05	0.00294374
A_23_P119042	NKG7	-0.235577	12.3108	7.95544e-05	0.00294914
A_33_P3269388	MBOAT7	0.321825	7.9931	7.96509e-05	0.00295084
A_33_P3390950		0.252056	7.3422	8.00594e-05	0.0029622
A_23_P131676	ACKR3	-0.308399	6.54127	8.0035e-05	0.0029622
A_33_P3273459	SPATA21	0.3706	6.2996	8.01683e-05	0.00296434
A_23_P148584	DOCK11	-0.297026	9.38321	8.03309e-05	0.00296847
A_33_P3351120	TXNRD1	0.428601	6.89027	8.08008e-05	0.00298394
A_23_P94501	ANXA1	-0.321802	11.6643	8.11423e-05	0.00299465
A_23_P147845	PDXDC1	-0.319806	8.04081	8.15506e-05	0.00300781
A_22_P00010350	SCEL-AS1	0.229295	6.14587	8.19813e-05	0.00302178
A_32_P16854	ANAPC13	0.283404	7.78504	8.21029e-05	0.00302435
A_23_P117546	SOS2	-0.286198	8.2135	8.22187e-05	0.0030267
A_23_P200298	AGL	-0.325818	7.40596	8.24853e-05	0.0030346
A_23_P144384	GALNT7	-0.238744	7.56557	8.30903e-05	0.00305492
A_23_P45999	FBXO2	0.246293	7.01026	8.32209e-05	0.00305779
A_32_P120895	LYSMD2	0.38644	10.411	8.32994e-05	0.00305874
A_33_P3766959	TDP1	-0.237002	8.3017	8.40211e-05	0.0030833
A_33_P3333327		0.446084	6.50873	8.42372e-05	0.00308578
A_33_P3217983	ACSL5	0.352978	9.84789	8.43053e-05	0.00308578
A_33_P3312784		-0.247101	5.75614	8.43498e-05	0.00308578
A_33_P3228072	NPHP3	-0.309817	7.69414	8.43538e-05	0.00308578
A_23_P61149	INPP5D	-0.363035	10.9485	8.42279e-05	0.00308578
A_32_P41065	TMCC1	-0.427031	7.5894	8.52093e-05	0.00311512
A_23_P203743	GAB2	-0.502354	8.32092	8.53019e-05	0.00311654
A_23_P140069	FBXL3	-0.253303	9.05965	8.57576e-05	0.00313123
A_33_P3326423	POLL	-0.21299	9.10237	8.59367e-05	0.0031358
A_32_P2452	TMTC1	0.274386	5.80373	8.61708e-05	0.00314041
A_24_P250650	RABL2A	-0.295851	9.31361	8.61527e-05	0.00314041
A_33_P3316273	CCL3	1.06939	14.2286	8.6303e-05	0.00314326
A_24_P166443	HLA-DPB1	0.585394	11.8682	8.67758e-05	0.0031585
A_32_P155506	UBE2E2	0.250069	6.11905	8.69893e-05	0.00316231
A_32_P133244	PARN	-0.269016	7.20641	8.69844e-05	0.00316231
A_24_P340128	P2RY8	-0.285873	9.8832	8.80851e-05	0.00320015
A_24_P316074		-0.399002	13.0021	8.85557e-05	0.00321524
A_23_P325562	SLC1A7	-0.26958	6.63176	8.87826e-05	0.00322147
A_24_P274814	TBXAS1	-0.43469	8.23887	8.88621e-05	0.00322235
A_33_P3262191	CPNE7	-0.292386	7.63216	8.9431e-05	0.00324096
A_21_P0010644	XLOC_l2_001066	-0.194197	6.22056	8.9847e-05	0.003254
A_22_P00016091	lnc-THOC1-1	-0.293703	5.82709	9.02494e-05	0.00326654
A_23_P355824	MGRN1	0.276338	9.92479	9.0531e-05	0.0032747
A_23_P8763	PTPN12	0.314214	11.099	9.13208e-05	0.00330122
A_23_P100963	SPNS3	-0.280565	6.83067	9.20651e-05	0.00332606
A_23_P206724	MT1E	0.9286	11.3004	9.21462e-05	0.00332692
A_24_P416159	RBL2	-0.281773	8.69089	9.24831e-05	0.00333702
A_21_P0011796		-0.240476	8.06103	9.28048e-05	0.00334655
A_33_P3217332	ZNF93	-0.253683	6.63505	9.32612e-05	0.00336092
A_24_P826348	ZC3H6	-0.272459	6.88678	9.35149e-05	0.00336798
A_23_P128974	BATF	0.307661	10.678	9.35798e-05	0.00336824
A_23_P384499	RPTOR	-0.438365	7.67657	9.40379e-05	0.00338263
A_32_P19294	GLT1D1	-0.393876	8.46147	9.43569e-05	0.00339201
A_21_P0011314	INAFM2	-0.438672	8.69552	9.56916e-05	0.00343787
A_21_P0011620		-0.197648	6.7412	9.59054e-05	0.00344342
A_23_P159382	SEC24D	0.289113	8.31027	9.63125e-05	0.00345591
A_23_P379327	FAM63B	-0.187915	7.17449	9.70382e-05	0.0034798
A_22_P00011372		-0.236557	6.09669	9.71344e-05	0.00348111
A_23_P347198	SP3	-0.302465	9.73257	9.8244e-05	0.00351871
A_22_P00010560	GPR107	0.229708	6.76553	9.85432e-05	0.00352297
A_33_P3298492	PCBP2	-0.158113	12.2003	9.84998e-05	0.00352297
A_24_P315921	lnc-PABPC4-2	-0.205145	7.13389	9.85445e-05	0.00352297
A_23_P122531	C6orf48	-0.323045	12.2644	9.88279e-05	0.00353093
A_33_P3424347		0.296575	5.80714	9.89565e-05	0.00353336
A_23_P40866	ZBTB20	-0.260378	6.97744	9.94889e-05	0.00355018
A_33_P3279871		-0.221327	6.06317	9.95541e-05	0.00355034
A_23_P166336	TMEM191A	-0.266395	9.36408	9.9643e-05	0.00355133
A_24_P818010	LOC729737	0.433053	9.14264	9.9963e-05	0.00356055
A_24_P382119	MTMR4	-0.377016	9.96087	0.000100353	0.00357226
A_33_P3240538	TUBE1	-0.274455	7.9768	0.000100433	0.00357291
A_23_P78742	FLT3LG	0.313346	7.60885	0.000101503	0.0036088
A_23_P42746	NCF1	0.478941	10.8361	0.000102019	0.00361782
A_21_P0002907		0.195626	5.65091	0.000102068	0.00361782
A_23_P82950	PCM1	-0.219708	9.15373	0.000101953	0.00361782
A_33_P3266265	ABHD17B	-0.22999	8.22432	0.000101939	0.00361782
A_24_P363278	MAK	-0.477549	5.8222	0.000101905	0.00361782
A_23_P117582	JDP2	-0.369821	9.23728	0.00010246	0.00362949
A_24_P573533	CBWD5	0.223053	6.15139	0.000102609	0.00363257
A_23_P104892	EIF4G2	-0.285097	10.9627	0.000102747	0.00363525
A_23_P1819	OR8B8	0.207448	5.71891	0.000102858	0.00363695
A_23_P97584	DNTTIP2	0.386951	9.91947	0.000102924	0.00363708
A_23_P166196	AAR2	-0.192461	7.58767	0.000103175	0.00364373
A_32_P197561	EBF1	-0.242564	6.24331	0.000103254	0.00364432
A_33_P3867584	LINC01268	0.405081	6.54974	0.000103736	0.00365246
A_19_P00321383		0.282235	5.84614	0.00010357	0.00365246
A_23_P28015	ZNF558	-0.221768	7.13896	0.000103641	0.00365246
A_23_P217968	SUV420H1	-0.224297	6.66339	0.000103675	0.00365246
A_22_P00014871	lnc-SLC6A12-4	0.501564	6.14003	0.000103891	0.00365573
A_23_P47691	TRIM21	0.352072	7.43001	0.000103998	0.00365728
A_23_P427703	MT1L	0.975756	11.8222	0.000104437	0.00366966
A_22_P00012541	LINC00476	-0.24338	7.9686	0.000104476	0.00366966
A_23_P159839	C1GALT1C1	0.358376	8.59956	0.000104905	0.00367768
A_33_P3386547	SGPP2	0.300882	6.17433	0.000104885	0.00367768
A_23_P210829	PCMTD2	-0.306722	7.0462	0.000104957	0.00367768
A_23_P317347	ESCO1	-0.401611	6.61413	0.000104911	0.00367768
A_33_P3377199	PRDX1	0.420568	11.7299	0.000105043	0.00367846
A_23_P141484	FAM222B	0.26586	8.17463	0.000105325	0.0036817
A_22_P00014156		-0.202353	5.88953	0.000105305	0.0036817
A_23_P133543	KLHL3	-0.225264	6.24159	0.000105204	0.0036817
A_24_P288754	PIGA	-0.297343	8.5839	0.000105483	0.00368502
A_22_P00002067	lnc-BLID-3	-0.244544	6.42361	0.000105872	0.00369639
A_23_P13604	PEBP1	-0.257246	10.5778	0.000106268	0.00370798
A_33_P3772150	ADARB2	-0.421162	5.99561	0.000106971	0.00373028
A_23_P350187	TET2	-0.325717	7.58056	0.000107195	0.00373585
A_23_P10559	AATK	-0.570904	7.2929	0.000107738	0.00375253
A_23_P164387	SMARCE1	-0.235222	9.29249	0.000107818	0.00375307
A_23_P306933	PPTC7	0.299909	9.74672	0.000108054	0.00375904
A_23_P211285	NDUFV3	0.329687	9.24462	0.000108621	0.00377133
A_21_P0011124	XLOC_l2_003627	-0.199878	6.06344	0.000108572	0.00377133
A_23_P216149	TERF1	-0.238175	8.48434	0.00010853	0.00377133
A_23_P213754	PAIP2	-0.266538	9.95339	0.000108667	0.00377133
A_23_P34233	QPRT	0.218319	6.17199	0.000108871	0.00377616
A_33_P3415092	CLCN5	0.232558	6.32903	0.000110339	0.00382478
A_23_P90014	GPR108	0.374492	8.28584	0.000110594	0.00383136
A_23_P94552	TMEM2	-0.216415	8.64049	0.000111363	0.00385571
A_24_P257348	ARL6IP5	0.312078	10.6743	0.000111684	0.00386451
A_33_P3326904	LOC441268	0.457436	8.10871	0.000112478	0.00388683
A_23_P12874	GTPBP4	0.240577	9.0674	0.000112529	0.00388683
A_23_P21409	CEP63	-0.279535	7.70637	0.000112486	0.00388683
A_33_P3423979	PALLD	-0.215574	5.95592	0.000112645	0.00388852
A_23_P433676	ZNF529	-0.244181	6.95266	0.000112771	0.00389057
A_24_P74371	CTSA	0.333474	11.7146	0.00011367	0.00391001
A_33_P3301851	MAP3K11	0.295198	10.7522	0.000113613	0.00391001
A_33_P3287039	TFPT	0.188511	9.20708	0.000113509	0.00391001
A_23_P79836	SERINC3	-0.24515	9.71605	0.000113433	0.00391001
A_24_P20630	LEF1	-0.263137	11.3244	0.000113644	0.00391001
A_23_P63896	FAS	0.913606	9.18654	0.000113776	0.00391133
A_23_P76823	ADSSL1	-0.538233	6.98371	0.000113922	0.00391403
A_21_P0009117	SPG7	-0.243481	6.5266	0.000114001	0.00391444
A_23_P408353	HLA-A	0.416503	13.7883	0.000114327	0.00392332
A_23_P209805	NAB1	0.330006	9.63817	0.000114657	0.0039303
A_33_P3323218	CARF	-0.217011	6.15192	0.000114666	0.0039303
A_23_P213518	CAST	-0.310694	9.04167	0.000114884	0.00393546
A_33_P3619819	lnc-USP35-1	-0.186598	13.2724	0.000115116	0.00394109
A_23_P316974	SYNJ2	0.2565	7.00332	0.000115219	0.0039423
A_33_P3257312	ATG2A	-0.593543	12.5366	0.000115301	0.00394281
A_19_P00320314	FLJ32255	0.315818	7.78215	0.000115386	0.00394338
A_23_P128698	SPRY2	-0.21461	6.06907	0.000116206	0.00396907
A_24_P307572	ANKRD13A	0.298002	8.49094	0.000116478	0.00397604
A_33_P3224809	IL17RA	0.35877	9.97923	0.000116682	0.00397834
A_33_P3292417	WDR5	-0.196564	8.74808	0.000116669	0.00397834
A_22_P00007948	lnc-IBTK-2	0.399529	6.46642	0.000116914	0.00398391
A_33_P3298425	LMO4	0.224436	7.2719	0.000117746	0.00400992
A_23_P210939	EIF6	0.301889	10.0601	0.00011896	0.0040489
A_23_P406782	HPN	0.172444	5.60508	0.000119294	0.00405789
A_23_P140301	PSMA3	0.411952	10.3002	0.000119593	0.00406092
A_23_P54477	NOP10	0.367502	13.4143	0.00011958	0.00406092
A_23_P131899	SDCBP2	0.285928	5.98189	0.000119582	0.00406092
A_33_P3384427		0.206403	5.64639	0.000120113	0.0040762
A_32_P131640	SLITRK4	0.336143	6.00675	0.000120191	0.00407649
A_24_P59667	JAK3	0.411731	11.8054	0.000120288	0.0040774
A_33_P3309636	C11orf58	-0.235418	10.4461	0.000120683	0.0040884
A_23_P115824	HNRNPH3	-0.282363	9.34244	0.000120809	0.0040903
A_23_P406424	RHOC	0.291703	8.36736	0.000120989	0.00409402
A_21_P0005443	LINC00996	0.551016	6.43657	0.00012144	0.00410686
A_32_P416583	NLRC5	0.282918	7.07195	0.000121658	0.00411187
A_33_P3626360	LOC280665	-0.263107	5.61081	0.000122688	0.00414427
A_33_P3215575	ARHGEF10L	0.424095	6.96546	0.000123046	0.00415396
A_33_P3252925	JADE1	-0.220518	9.04129	0.000123457	0.00416539
A_23_P105495	TAS2R14	-0.218216	6.04736	0.000124179	0.00418732
A_23_P339687	ZNF675	-0.276359	10.3208	0.000124335	0.00418773
A_23_P95736	ZNF429	-0.317175	11.5033	0.000124286	0.00418773
A_21_P0010443	lnc-RPL3-1	0.254544	6.8693	0.000124626	0.00419513
A_23_P208847	SIRT6	0.34779	7.26319	0.000124941	0.00420001
A_23_P215875	DCAF13	0.233741	8.73631	0.000124962	0.00420001
A_21_P0013898		-0.269402	6.1658	0.000124988	0.00420001
A_23_P340848	PTGIR	0.439087	6.8209	0.000125431	0.00421004
A_23_P133629	CDC23	-0.274624	7.47764	0.000125384	0.00421004
A_24_P66027	APOBEC3B	0.640173	8.77177	0.00012556	0.00421095
A_23_P1552	CTSC	0.618698	7.68551	0.000125603	0.00421095
A_23_P1638	RBM4B	-0.25956	6.96503	0.000125925	0.00421933
A_24_P406986	SLC43A3	0.518197	7.67623	0.000126805	0.0042439
A_22_P00003181	lnc-C9orf85-1	0.201425	6.16792	0.000126769	0.0042439
A_24_P418044	HLA-J	0.359841	15.5636	0.000127301	0.00425806
A_33_P3378835	SLC9A3R1	-0.255313	10.3593	0.000127552	0.004264
A_24_P88565	SLC50A1	0.34064	7.37874	0.000127821	0.00426994
A_23_P73835	MOSPD1	-0.254835	6.17594	0.000127876	0.00426994
A_23_P330561	MCEMP1	0.660215	10.6604	0.00012813	0.00427353
A_23_P385206	STX12	0.258137	8.52642	0.000128101	0.00427353
A_33_P3373214	ZHX1-C8orf76	0.23049	7.44254	0.000128307	0.00427696
A_33_P3352877	SPG20	0.226897	6.48982	0.000129304	0.00430678
A_23_P149375	THEM4	-0.261436	7.26464	0.000129349	0.00430678
A_22_P00011829	lnc-PHF3-1	-0.299983	5.82481	0.00013006	0.00432796
A_33_P3417865	ZFP36L1	-0.572195	12.7928	0.000131145	0.00436159
A_33_P3363420	FRMD3	0.704189	8.07847	0.000131397	0.00436747
A_23_P331928	CD109	-0.467054	6.49876	0.000132866	0.00441376
A_23_P99275	KLRB1	-0.312637	11.0124	0.000133026	0.00441657
A_32_P55840	LINC01556	0.218772	5.66463	0.000133301	0.00442317
A_23_P41066	RASSF1	-0.219022	10.6203	0.000133423	0.00442469
A_33_P3376239	KMT2E	-0.293428	10.6784	0.000133519	0.00442536
A_33_P3237927	ARHGAP4	-0.373835	11.9119	0.000134006	0.00443899
A_32_P61684	PAG1	0.381962	9.43098	0.000134446	0.00444849
A_23_P154345	HIBCH	0.173096	8.13494	0.00013437	0.00444849
A_23_P86330	IER5	0.496041	12.3253	0.000135128	0.00446831
A_24_P273413	EML4	0.250956	11.1833	0.000135198	0.00446831
A_33_P3264926	SAMD4A	0.29935	6.14203	0.00013692	0.00452264
A_23_P161563	RAB38	0.301578	5.89826	0.000137413	0.00453231
A_23_P414913	GLIPR2	0.278388	11.3144	0.000137401	0.00453231
A_24_P945147	RABEP1	-0.178265	6.79146	0.000137447	0.00453231
A_33_P3216890	PAG1	0.400672	9.17661	0.000137585	0.00453432
A_23_P159390	TOPBP1	-0.189386	7.32734	0.000137798	0.00453634
A_24_P105933	VIPR1	-0.254839	6.52533	0.000137803	0.00453634
A_33_P3392823	USE1	-0.229889	9.40757	0.000138768	0.00456554
A_24_P915692	PHLDA1	-0.346492	6.55562	0.000139012	0.00457098
A_33_P3352887	LOC388692	0.339224	8.5181	0.000139416	0.00458166
A_21_P0009484	lnc-WDR7-6	-0.184829	5.48896	0.00013985	0.00459336
A_21_P0000173	C5orf56	0.603097	11.709	0.000140528	0.00461164
A_33_P3215288	MIR646HG	0.202872	6.1129	0.000140565	0.00461164
A_23_P398770	PWWP2A	-0.230878	6.97945	0.000140982	0.00462271
A_23_P98252	ARL2	0.270261	7.77323	0.000141319	0.00463113
A_33_P3319502		0.396562	13.7151	0.000142369	0.00466082
A_21_P0012839	XLOC_l2_011692	0.241204	5.9844	0.000142385	0.00466082
A_33_P3376140	KCNJ15	0.496429	8.85376	0.000142467	0.00466089
A_23_P210330	LGALSL	0.558031	9.06789	0.0001439	0.00470234
A_23_P255317	RNF14	-0.18354	7.0664	0.000143858	0.00470234
A_23_P160992	FMO4	-0.19789	5.71086	0.000143977	0.00470234
A_33_P3403576	FCGR2C	0.438134	10.5965	0.000145009	0.00473076
A_24_P944616	HP1BP3	-0.191639	10.7469	0.000144998	0.00473076
A_33_P3376781		0.229244	7.4974	0.00014516	0.00473302
A_23_P74344	TADA1	-0.173233	6.5453	0.000145932	0.00475555
A_33_P3391429	ZNF672	0.246129	7.64056	0.000146786	0.00478069
A_22_P00000575	ORAI3	-0.246812	6.40123	0.000146935	0.00478286
A_23_P503010	SLC24A4	-0.336184	6.13266	0.000147088	0.00478517
A_23_P411296	CEBPB	0.321556	13.5771	0.000147699	0.00480236
A_23_P93383	RGL2	-0.257187	8.70328	0.000148374	0.00482161
A_33_P3378665	TC2N	-0.288642	7.32982	0.000148708	0.00482976
A_33_P3225882	BET1L	0.357217	6.70507	0.000149016	0.00483708
A_33_P3397486	ENTPD4	0.280613	7.62223	0.000149375	0.00484333
A_33_P3354021	RPL23AP53	-0.222683	7.13808	0.000149343	0.00484333
A_23_P104323	MGMT	-0.295134	7.38097	0.000149486	0.00484422
A_23_P163027	PARP2	-0.224687	7.34286	0.000149767	0.00485062
A_24_P849801	RPL22	-0.344663	7.79103	0.000150471	0.00486841
A_23_P96833	SLAMF9	-0.616874	7.15616	0.000150483	0.00486841
A_22_P00022198	FAM19A2	0.270412	5.86986	0.000151464	0.00489743
A_23_P146798	SEPHS2	0.313151	10.2543	0.000151798	0.00490278
A_24_P359067	LOC100130357	0.269801	7.15589	0.000151758	0.00490278
A_23_P19164	TTC1	0.230672	9.96743	0.000152008	0.00490621
A_24_P943472	NR1D2	-0.238842	6.87741	0.000152073	0.00490621
A_33_P3374623	ABCA7	-0.337567	9.6417	0.000152454	0.00491578
A_33_P3308332	PLEKHB1	-0.280255	8.27611	0.000152665	0.00491985
A_23_P124927	RGS14	-0.283216	7.49726	0.000152863	0.0049235
A_24_P277747	CNPY3	-0.339099	7.17401	0.000153958	0.00495603
A_33_P3349840		-0.392729	7.3193	0.000154141	0.00495917
A_23_P58538	EPB41L4A-AS1	-0.349229	11.212	0.000155037	0.00498524
A_23_P30163	KLF3-AS1	-0.327547	7.07403	0.000155599	0.00500057
A_33_P3226832	F3	0.503971	6.48757	0.000156552	0.00502841
A_22_P00007962	lnc-ID1-1	0.278278	6.50044	0.000158106	0.00507254
A_21_P0009993	LOC100505771	-0.236609	7.60668	0.000158187	0.00507254
A_23_P67932	CXCR1	-0.420208	7.3337	0.000158153	0.00507254
A_23_P256724	TNFRSF10C	-0.709575	10.1828	0.000158408	0.00507683
A_23_P414654	RAB37	-0.330602	8.99988	0.000158804	0.00508671
A_33_P3252043	P4HB	0.406672	12.664	0.000160503	0.00513829
A_23_P34628	GTF2B	0.290726	8.51412	0.000160815	0.00514423
A_33_P3281273	S1PR4	-0.306726	13.4675	0.000160865	0.00514423
A_24_P24724		-0.276308	9.95618	0.000161453	0.00516022
A_23_P502882	CBFA2T2	-0.216523	7.18559	0.000162556	0.00519022
A_33_P3336422	ZBED5-AS1	-0.251132	7.21763	0.000162618	0.00519022
A_23_P364107	MIS18BP1	-0.316796	7.39021	0.00016266	0.00519022
A_23_P152002	BCL2A1	0.512238	12.8785	0.000163044	0.00519964
A_24_P788878	C2CD4B	-0.191318	5.4582	0.00016405	0.00522885
A_33_P3404651	TTC7A	0.2392	7.83276	0.000164263	0.00523278
A_23_P39766	GLS	0.302914	10.3057	0.000166115	0.00528886
A_23_P81121	EXOSC9	-0.195085	8.67871	0.00016659	0.00530033
A_24_P333326	CTAGE5	-0.211305	7.27647	0.000166748	0.00530033
A_33_P3369567	LSP1	-0.328095	8.06543	0.000166674	0.00530033
A_33_P3356210	NCR3LG1	0.655614	6.50961	0.000166894	0.00530206
A_24_P542375	PTMA	-0.234262	12.7057	0.000167207	0.00530911
A_23_P139820	SLC11A2	0.356945	7.36034	0.000168059	0.00533327
A_23_P89812	CNDP2	0.279403	8.73333	0.000168167	0.00533378
A_23_P60002	EMC2	0.402145	8.24316	0.000168302	0.00533517
A_21_P0001863	lnc-REL-1	0.181612	5.75695	0.000168488	0.00533814
A_23_P11774	UTP11L	0.242085	8.00338	0.00016872	0.00533967
A_33_P3368139	MAP3K1	-0.2868	10.6214	0.000168653	0.00533967
A_24_P227831	ABCC1	0.243648	6.75767	0.000169792	0.00537068
A_23_P17663	MX1	0.543058	10.2954	0.000171476	0.00541954
A_33_P3209960	RASGRP2	-0.322532	9.58331	0.000171523	0.00541954
A_32_P25437	SLC12A2	-0.176543	6.13874	0.000173563	0.00548103
A_33_P3249185	SAR1A	0.297768	9.26356	0.000174071	0.00549408
A_23_P54840	MT1A	0.670586	12.6661	0.000174564	0.00550666
A_32_P146659	ATP6V0E2-AS1	-0.250538	6.5495	0.000174911	0.00551461
A_33_P3257232	TAF10	0.310508	11.2919	0.000175395	0.00552688
A_23_P80778	DIRC2	-0.280394	7.63502	0.000175587	0.00552996
A_23_P118002	UQCRC2	-0.230036	10.6354	0.000176097	0.005543
A_23_P45851	HIAT1	0.395873	10.7154	0.000176701	0.00555301
A_24_P216087	PAF1	0.300216	8.76284	0.000176682	0.00555301
A_23_P31414	ORC5	-0.267291	7.22421	0.000176675	0.00555301
A_23_P79518	IL1B	1.14816	12.7707	0.000177241	0.00556532
A_23_P14105	RCBTB2	-0.35084	8.84747	0.000177284	0.00556532
A_23_P430181	ZBTB3	-0.24729	7.45917	0.000177807	0.00557872
A_33_P3392787	CFAP58	0.20875	5.90922	0.000177951	0.00558025
A_23_P43141	EIF3E	-0.302985	12.5141	0.000178202	0.0055851
A_33_P3352958	ENDOV	0.243556	5.71956	0.000178329	0.00558606
A_21_P0014847	CYB561D2	-0.303887	7.90754	0.000179024	0.00560429
A_33_P3256793	KIAA1324	-0.352291	6.73808	0.000179103	0.00560429
A_33_P3347108	TTC5	-0.258285	8.92156	0.000179371	0.00560965
A_23_P321703	BCL2A1	0.353015	13.0875	0.000179623	0.00561453
A_33_P3324692	ALG1L2	-0.274846	6.31655	0.000180138	0.00562608
A_23_P85903	TLR5	-0.314871	6.60371	0.000180186	0.00562608
A_23_P103070	YWHAH	0.193684	7.56869	0.000180398	0.00562967
A_32_P98975	C15orf57	0.22701	7.5286	0.000180835	0.0056403
A_23_P218079	SLC38A2	0.351719	10.6871	0.000181085	0.00564506
A_33_P3266873	MSL1	-0.29556	10.2241	0.000182285	0.00567943
A_33_P3216292	TBC1D2	-0.74956	10.4264	0.000182533	0.0056841
A_23_P159125	SLC16A5	-0.326551	8.44318	0.000183986	0.00572629
A_24_P232365	APBB1IP	-0.33595	10.0217	0.000184402	0.00573617
A_33_P3373403	PLEKHO1	0.3825	7.87736	0.000184735	0.00574345
A_22_P00002219	lnc-BZRAP1-1	0.41494	8.99179	0.000186245	0.00578731
A_23_P109636	LRIG1	-0.217814	7.99927	0.000186913	0.00580496
A_33_P3391727	SIRT7	0.247423	8.9663	0.000187291	0.00581361
A_33_P3275751	SEC14L1	-0.436639	10.2562	0.000187554	0.00581867
A_33_P3357609	ZBP1	0.34946	6.78308	0.000187659	0.00581883
A_24_P33895	ATF3	0.409591	6.49151	0.000187966	0.00582526
A_23_P385427		-0.261376	9.37459	0.000188626	0.00583948
A_21_P0012654	LOC101928803	-0.330668	8.27754	0.000188568	0.00583948
A_23_P98350	BIRC3	0.227406	11.0401	0.000189645	0.0058648
A_23_P122174	XRCC4	-0.215025	7.36162	0.000189587	0.0058648
A_23_P372860	HIST1H2AC	-0.276783	6.50348	0.000189856	0.00586818
A_23_P342709	FBXO15	-0.218108	6.11638	0.000190216	0.00587309
A_23_P208674	EMC10	-0.270711	9.7156	0.000190179	0.00587309
A_33_P3327058	ARHGEF2	0.241455	6.33298	0.00019078	0.00588736
A_23_P46936	EGR2	0.510579	8.86581	0.000192247	0.00592949
A_33_P3812669	GABARAPL1	-0.270764	10.5239	0.000192647	0.00593869
A_33_P3772996	PRKACB	-0.31699	9.69559	0.000193143	0.00595082
A_23_P90099	TMEM205	0.354154	11.0565	0.000194037	0.00597521
A_24_P120115	CFLAR	0.341413	7.86121	0.000194667	0.00599143
A_23_P28969	CHMP4B	0.330393	8.8549	0.000194969	0.00599692
A_19_P00322310	LINC01094	-0.243887	5.69415	0.000195051	0.00599692
A_33_P3412752	LOC100128607	0.387306	5.82909	0.00019528	0.00600079
A_22_P00002808	PCBP1-AS1	0.263185	5.98609	0.000195666	0.00600946
A_33_P3387365	PXMP4	-0.212021	6.12563	0.000195794	0.00601022
A_24_P916614	PTBP3	-0.306905	10.1907	0.000196359	0.00602439
A_33_P3290602	MMP24-AS1	0.370474	8.8716	0.00019713	0.00604486
A_24_P943997	ARL5B	0.655365	6.91247	0.000197426	0.00605077
A_23_P21734	AK6	0.227127	8.27257	0.000198177	0.00607057
A_33_P3374643	PAAF1	-0.246073	7.93386	0.000198348	0.00607263
A_23_P217845	RGS16	0.322507	6.05519	0.000198607	0.00607736
A_33_P3881262	CSF3R	-0.582254	12.9062	0.00019902	0.00608681
A_24_P79808	PBXIP1	-0.274259	8.50185	0.000200272	0.00611866
A_24_P161463	ZFAS1	-0.281066	12.5147	0.000200252	0.00611866
A_21_P0013600	LOC101929331	-0.193931	5.56219	0.000200645	0.00612685
A_23_P88484	DUT	-0.308657	10.5471	0.000201254	0.0061422
A_22_P00024298	SLC2A13	0.203501	6.07073	0.00020146	0.00614528
A_23_P150286	PSMA1	0.298806	11.0637	0.000202808	0.0061799
A_19_P00800555	lnc-UQCRFS1-7	-0.252637	8.49671	0.000202794	0.0061799
A_21_P0013078	XLOC_l2_012953	0.362025	15.921	0.000203757	0.00620559
A_24_P238333	NSA2	-0.304819	9.4668	0.000204024	0.00621046
A_33_P3415663	MBLAC2	-0.288476	6.31749	0.000204456	0.00622035
A_24_P269619	DECR1	0.268774	7.84423	0.000204645	0.00622284
A_23_P103398	PSEN2	0.300064	7.10255	0.00020491	0.00622765
A_19_P00317053	lnc-HDAC2-2	0.197268	5.70058	0.000205184	0.00622947
A_23_P419202	ZNF658	-0.312407	6.98821	0.000205181	0.00622947
A_33_P3322654	RNPEPL1	-0.24007	11.9764	0.000205945	0.00624934
A_23_P422511	SLC25A45	0.212913	7.02095	0.000206796	0.00626861
A_33_P3273136	MCUR1	0.204487	7.36636	0.00020677	0.00626861
A_33_P3328559	TBC1D10C	-0.320267	11.8329	0.000207076	0.00627384
A_23_P147805	UPP1	0.344054	9.64215	0.000207611	0.00627384
A_23_P79942	PANK2	0.167543	8.36247	0.000207224	0.00627384
A_32_P76060	CTDSPL2	-0.190306	7.84638	0.000207573	0.00627384
A_23_P110473	NAIP	-0.350455	8.47294	0.000207615	0.00627384
A_23_P8311	TDP2	-0.434924	11.3438	0.000207484	0.00627384
A_33_P3414113	FAAHP1	-0.176813	6.1594	0.000208866	0.00630837
A_33_P3415820	THBS1	-0.715723	7.88263	0.000209065	0.00631109
A_22_P00022383	lnc-HLA-DQA1-5	0.296123	6.09668	0.000209296	0.0063148
A_23_P79818	OSER1	-0.402335	10.0922	0.000209514	0.00631808
A_21_P0000152	CD44	0.231981	6.20463	0.000211188	0.00636528
A_23_P51906	PFDN2	0.382097	10.4554	0.000212389	0.00639484
A_24_P368575	SLC4A7	-0.235693	6.69032	0.000212281	0.00639484
A_22_P00024413	SIGLEC14	0.219452	5.72475	0.000212555	0.00639653
A_33_P3300495	PLGLB1	-0.242987	7.45235	0.000212987	0.00640622
A_33_P3328026	CDK19	-0.277683	10.2242	0.000213608	0.00642158
A_21_P0012182	ANKRD20A9P	-0.316957	6.99693	0.000214443	0.00644336
A_33_P3210343	ETV6	0.309131	7.20798	0.00021481	0.00645105
A_24_P149445	WEE2-AS1	-0.255129	5.82596	0.000215544	0.00646976
A_23_P23639	MCOLN2	0.246802	6.816	0.00021617	0.00648522
A_33_P3509233	LINC00877	0.33432	6.67018	0.00021679	0.00650045
A_33_P3335845	WDR33	-0.316638	9.26168	0.000217422	0.00651606
A_24_P192434	TERF1	-0.218338	6.74949	0.000217952	0.00652521
A_23_P371824	TUFT1	-0.54437	8.2759	0.000217933	0.00652521
A_22_P00011004		0.340998	6.36022	0.000219139	0.00655666
A_32_P7823	MAPK1IP1L	0.236668	8.06578	0.000219227	0.00655666
A_33_P3353581	IGBP1	-0.237022	9.46733	0.000219978	0.00657571
A_23_P12082	CHI3L2	0.405838	6.47786	0.000220365	0.00657979
A_22_P00017835	lnc-ZC3H3-1	0.279669	6.42625	0.000220453	0.00657979
A_23_P33914	NUP62CL	-0.173762	5.59444	0.000220423	0.00657979
A_21_P0004484	LINC01018	0.349601	8.87612	0.000221032	0.00659368
A_22_P00024294	lnc-TGS1-1	0.390033	6.42667	0.000222166	0.00662411
A_33_P3278200	MX2	0.249708	6.67553	0.000223317	0.00665503
A_23_P70371	PHF3	-0.312705	8.77894	0.000223458	0.00665582
A_24_P130363	LDLRAD4	-0.241594	6.68841	0.000224033	0.00666955
A_23_P32707	ESPL1	0.348129	6.24255	0.000224376	0.00667312
A_23_P56709	RNF103	-0.339749	8.1349	0.000224383	0.00667312
A_24_P378788	SLC35E1	0.255375	6.5792	0.000224559	0.00667495
A_33_P3265075	PAAF1	-0.2438	7.86946	0.0002255	0.00669949
A_21_P0005723	lnc-LY96-2	0.298145	6.52538	0.000225983	0.00671041
A_23_P80508	PLSCR2	0.245992	5.7096	0.000226376	0.00671868
A_33_P3396522	POLR2G	-0.213315	10.9249	0.000226968	0.00673282
A_32_P16489	MRPL35	-0.222879	6.8009	0.000227194	0.00673606
A_23_P410507	PSPN	0.220425	6.27806	0.000227804	0.00674044
A_33_P3210885	ATP7A	-0.271369	9.39586	0.000227712	0.00674044
A_23_P120227	LBH	-0.286225	9.43175	0.000227681	0.00674044
A_23_P41664	LRRC70	-0.7358	7.43205	0.000227606	0.00674044
A_21_P0013364	ZNF890P	-0.19728	6.3899	0.000228384	0.00674388
A_23_P85800	CD52	-0.323791	13.989	0.000228324	0.00674388
A_22_P00007285	SLC45A4	-0.442406	7.5522	0.000228112	0.00674388
A_23_P97990	HTRA1	-0.498304	6.464	0.000228302	0.00674388
A_33_P3372752	LOC400682	-0.377163	6.32887	0.000229293	0.00676727
A_23_P31873	RAB11FIP1	-0.298332	8.94078	0.000229831	0.00677972
A_24_P220618	ZC3H4	-0.270923	7.68628	0.000230583	0.00679846
A_23_P25097	LLPH	0.304139	8.75204	0.000234414	0.00690442
A_23_P334608	GUSB	-0.221009	10.5381	0.000234335	0.00690442
A_24_P336577	FAM212B	-0.266512	6.78544	0.000235469	0.00693199
A_23_P389250	SMCO2	0.204442	5.65469	0.000235779	0.00693544
A_33_P3228190	KCNAB2	-0.416153	7.58639	0.000235825	0.00693544
A_33_P3372332	CYBA	0.333993	11.5415	0.000236028	0.0069369
A_24_P261734	SLC38A1	-0.246486	9.67187	0.000236113	0.0069369
A_32_P219148	lnc-LONRF1-2	0.337042	6.3699	0.000236843	0.00695486
A_23_P12746	MRC1	0.683247	6.85264	0.000237025	0.00695667
A_23_P397417	CNEP1R1	-0.261064	8.24468	0.000237175	0.00695758
A_23_P59528	ACN9	0.555789	7.9798	0.000237508	0.00696384
A_23_P92261	ECE2	0.254508	6.94178	0.000238092	0.00697743
A_33_P3659678	NR6A1	0.326865	6.70745	0.000238426	0.0069837
A_23_P155830	TBC1D14	-0.243406	7.69202	0.000239845	0.00702175
A_24_P382319	CEACAM1	0.392059	10.5949	0.000240947	0.00705046
A_23_P348121	FOSL2	-0.661556	9.79503	0.000241252	0.00705584
A_21_P0014063	lnc-C1orf106-1	0.271244	6.19611	0.000242764	0.00709648
A_23_P72157	MFSD7	0.366199	6.76935	0.000243011	0.00710013
A_23_P161399	MXI1	-0.400526	10.0113	0.000243952	0.00712407
A_23_P13740	NAV3	0.25798	5.66997	0.000244233	0.00712868
A_23_P134925	BNIP3L	-0.365981	11.4945	0.000244525	0.00713363
A_23_P61674	CLK4	-0.261963	7.5833	0.000245608	0.00716164
A_23_P29046	CBR1	0.369643	8.06334	0.0002465	0.00718405
A_24_P9090	HNRNPDL	-0.243405	8.92548	0.000246776	0.0071851
[truncated: 1,580 more rows]

## Sheet: TB2 versus Negative
SDE transcripts TB2 vs negative tube at Visit 1 in IGRA+
Agilent Probe ID	GeneSymbol	log2FoldChange	AveExpr	P.Value	adj.P.Val
A_23_P144096	CISH	1.91926	9.19281	1.46838e-14	3.03473e-10
A_23_P420196	SOCS1	1.63998	9.00117	2.60711e-14	3.03473e-10
A_21_P0005078	lnc-SOD2-2	1.38719	7.64622	2.34938e-14	3.03473e-10
A_23_P129476	VPS9D1	1.32013	9.24639	1.76905e-14	3.03473e-10
A_32_P104000	DCUN1D3	1.04152	8.17453	1.83473e-14	3.03473e-10
A_22_P00000636		1.49432	7.22986	3.79066e-14	3.15172e-10
A_23_P7412	BTNL8	-1.09894	8.8629	3.73287e-14	3.15172e-10
A_23_P500614	TNFRSF8	-1.31024	7.42073	1.04645e-13	7.61307e-10
A_21_P0000856	IL10RB-AS1	-0.868233	7.92571	1.60995e-13	1.04112e-09
A_23_P27285	MPPE1	-0.711785	8.65761	3.32703e-13	1.93637e-09
A_23_P3014	RNASE6	-1.39124	8.66896	3.80084e-13	2.01102e-09
A_23_P60248	TXN	1.57816	12.7267	4.71249e-13	2.2856e-09
A_23_P416894	GSAP	1.44287	8.56523	1.12127e-12	5.01993e-09
A_33_P3407880	ANKRD22	2.17646	7.92341	1.31314e-12	5.09505e-09
A_22_P00015150	FLJ27255	1.82441	8.71304	1.26482e-12	5.09505e-09
A_23_P200138	SLAMF8	2.46417	9.21279	2.01502e-12	7.32977e-09
A_23_P1602	CDC42EP2	1.16193	7.61683	2.26532e-12	7.75551e-09
A_23_P167328	CD38	1.27649	7.98232	2.40806e-12	7.78621e-09
A_33_P3233550	RTN4	0.729909	12.6863	2.89104e-12	8.85586e-09
A_23_P81898	UBD	3.26728	9.53637	3.53542e-12	1.02883e-08
A_22_P00008987	LOC101930114	1.54268	9.28686	4.17011e-12	1.15574e-08
A_33_P3861706	MTMR10	-0.835739	9.53632	5.25766e-12	1.39091e-08
A_23_P112026	IDO1	2.87394	11.5745	6.25679e-12	1.58327e-08
A_23_P339818	ARRDC4	1.29592	7.48046	6.64516e-12	1.61148e-08
A_23_P92954	HSD17B4	-1.20101	9.86688	8.47013e-12	1.97188e-08
A_19_P00320996		0.639701	6.29399	8.91193e-12	1.99493e-08
A_23_P39840	VAMP5	1.63492	10.4044	1.06327e-11	2.12007e-08
A_33_P3280694	GSAP	1.15399	7.80184	1.03329e-11	2.12007e-08
A_23_P79161	PRELID1	1.01417	11.4642	1.07525e-11	2.12007e-08
A_23_P91640	ASPHD2	0.907399	7.08927	1.12923e-11	2.12007e-08
A_33_P3214550	CXCR2	-1.52093	8.32077	1.0962e-11	2.12007e-08
A_33_P3381513	CD274	2.01202	8.22345	1.27356e-11	2.18007e-08
A_23_P7827	FAM26F	1.60817	11.6069	1.22135e-11	2.18007e-08
A_32_P209960	CIITA	1.34413	7.9986	1.23611e-11	2.18007e-08
A_23_P30069	DDX60L	1.17971	9.67864	1.38393e-11	2.30131e-08
A_33_P3555937	STEAP4	1.18337	8.17161	1.54681e-11	2.34635e-08
A_23_P45099	HLA-DRB5	1.13861	11.9131	1.48658e-11	2.34635e-08
A_23_P68106	TMSB10	0.803891	13.4437	1.5276e-11	2.34635e-08
A_23_P167983	HIST1H2AC	-0.855007	9.15366	1.57227e-11	2.34635e-08
A_21_P0005729		0.764501	6.94567	1.73073e-11	2.51826e-08
A_23_P146084	GSR	0.842788	8.50454	1.80863e-11	2.56742e-08
A_23_P18452	CXCL9	3.23335	8.86716	2.09115e-11	2.76606e-08
A_23_P210465	PI3	2.61921	12.9056	1.99668e-11	2.76606e-08
A_33_P3286157	TNFRSF4	1.08373	8.14766	2.08305e-11	2.76606e-08
A_24_P230563	IL2RA	0.988449	7.12057	2.279e-11	2.82213e-08
A_23_P209394	CFLAR	0.660935	9.21669	2.26306e-11	2.82213e-08
A_21_P0011482	XLOC_l2_005490	-1.25563	7.6934	2.24461e-11	2.82213e-08
A_23_P65651	WARS	1.83717	10.8604	2.43826e-11	2.95644e-08
A_23_P206369	TMEM208	0.856829	11.8008	2.51194e-11	2.98362e-08
A_32_P87697	HLA-DRA	1.35556	12.8017	2.58296e-11	3.00662e-08
A_19_P00808588	GBP1P1	1.41168	7.18782	2.657e-11	3.03216e-08
A_23_P211445	LIMK2	1.35619	11.8175	3.00247e-11	3.23605e-08
A_33_P3449417	KARS	0.705726	10.1772	2.96332e-11	3.23605e-08
A_23_P133474	GPX3	-0.922763	6.40376	2.93204e-11	3.23605e-08
A_22_P00011746		1.29967	7.2092	3.06621e-11	3.24467e-08
A_33_P3311439	GCH1	1.74789	8.68955	3.55854e-11	3.65223e-08
A_23_P24948	KCNE3	-0.815337	8.46449	3.57687e-11	3.65223e-08
A_23_P502312	CD97	0.816913	11.4816	3.8553e-11	3.80966e-08
A_32_P31618	GSR	0.556647	7.10034	3.86196e-11	3.80966e-08
A_23_P25155	GPR84	2.18282	9.16785	4.56409e-11	4.35467e-08
A_33_P3301410	EXOSC4	0.875627	10.3256	4.49818e-11	4.35467e-08
A_24_P87931	APOL1	0.785266	9.74537	4.65264e-11	4.36755e-08
A_33_P3226080	SCIMP	0.875863	7.60407	4.75488e-11	4.39268e-08
A_23_P329261	KCNJ2	1.80976	8.73078	5.10605e-11	4.45597e-08
A_23_P128215	SOCS2	1.28903	7.64049	5.12963e-11	4.45597e-08
A_23_P218111	SERPINA1	0.855115	12.1588	5.03125e-11	4.45597e-08
A_24_P207139	PML	0.752309	7.29176	4.99094e-11	4.45597e-08
A_24_P284893	PSMB2	0.692437	9.09647	6.46571e-11	5.37587e-08
A_23_P118025	DPEP2	-0.806807	7.66407	6.38671e-11	5.37587e-08
A_23_P252471	PECAM1	-0.865347	8.26727	6.39625e-11	5.37587e-08
A_19_P00812190	XLOC_l2_000297	1.88167	8.30809	6.92386e-11	5.55232e-08
A_21_P0010537	GBP1P1	1.02443	6.65145	6.90877e-11	5.55232e-08
A_23_P8281	IFNGR1	-0.667246	10.8076	6.96413e-11	5.55232e-08
A_23_P250302	CCR3	-0.895805	7.06333	7.07988e-11	5.56832e-08
A_22_P00021949	lnc-EGR3-1	1.49868	7.05899	7.47868e-11	5.80356e-08
A_21_P0010535	XLOC_l2_000297	1.66652	10.3286	7.70146e-11	5.8978e-08
A_33_P3325914	TAPBP	1.05386	9.28343	8.14176e-11	6.04381e-08
A_23_P358944	PML	1.03959	9.64268	8.08282e-11	6.04381e-08
A_23_P378288	IKZF4	0.760527	6.50153	8.20365e-11	6.04381e-08
A_23_P152234	CMTM2	-1.31333	9.41026	8.39968e-11	6.11087e-08
A_33_P3241021	CD69	0.980558	9.11951	1.0393e-10	7.46772e-08
A_23_P154605	SULF2	-1.00767	12.1152	1.09145e-10	7.74673e-08
A_21_P0000869	LINC01093	1.72557	7.03555	1.14479e-10	7.74745e-08
A_33_P3276615	APOL4	0.93307	6.34023	1.11527e-10	7.74745e-08
A_23_P141021	LPCAT2	0.804704	7.61059	1.13215e-10	7.74745e-08
A_23_P349083	FCHO2	-0.602066	7.22581	1.12167e-10	7.74745e-08
A_23_P122924	INHBA	2.19852	8.19753	1.17367e-10	7.85155e-08
A_33_P3413989	SERPING1	1.47255	8.04157	1.1988e-10	7.85954e-08
A_24_P627306	EDEM2	0.492133	7.93259	1.20187e-10	7.85954e-08
A_23_P18604	LAP3	1.83629	9.92863	1.23378e-10	7.97856e-08
A_19_P00315506	KIAA0040	0.64446	8.6103	1.2854e-10	8.13906e-08
A_23_P76386	SLC6A12	0.627214	6.26296	1.28656e-10	8.13906e-08
A_33_P3298587	SBNO2	0.687612	10.7305	1.3685e-10	8.56431e-08
A_23_P63390	FCGR1B	2.04784	12.0268	1.55083e-10	9.30511e-08
A_24_P239731	B4GALT5	1.37493	9.49045	1.54356e-10	9.30511e-08
A_33_P3284933	IL27	1.35998	8.32139	1.54152e-10	9.30511e-08
A_23_P37514	C15orf39	0.666254	8.7821	1.53461e-10	9.30511e-08
A_22_P00000637	LOC731424	1.21249	7.38932	1.61025e-10	9.56306e-08
A_23_P160720	BATF3	1.46518	7.97708	1.65201e-10	9.58748e-08
A_21_P0010727	FCGR1A	1.45479	8.23615	1.68025e-10	9.58748e-08
A_23_P51487	GBP3	1.30905	9.15601	1.66385e-10	9.58748e-08
A_24_P53051	LACTB	0.860837	7.99384	1.63671e-10	9.58748e-08
A_23_P338479	CD274	2.35504	9.79814	1.83945e-10	1.0394e-07
A_22_P00014727		1.56463	7.83887	1.89634e-10	1.06124e-07
A_23_P127385	MYBPC3	0.607719	7.47134	1.99155e-10	1.1039e-07
A_23_P145357	BAK1	0.496577	8.45382	2.03425e-10	1.11694e-07
A_23_P819	ISG15	1.1551	12.3572	2.21841e-10	1.18889e-07
A_24_P98109	SNX10	1.11166	11.3133	2.22658e-10	1.18889e-07
A_23_P406616	CCDC71L	0.772978	9.66605	2.19834e-10	1.18889e-07
A_23_P370682	BATF2	1.70911	11.0599	2.26745e-10	1.19582e-07
A_23_P354387	MYOF	1.52821	8.00334	2.28065e-10	1.19582e-07
A_23_P57036	CD40	1.02467	7.33215	2.33517e-10	1.21348e-07
A_33_P3413987	SERPING1	1.30764	7.56551	2.40894e-10	1.24073e-07
A_21_P0010536	GBP3	1.56108	10.0569	2.60118e-10	1.31644e-07
A_23_P218549	EMR3	-0.954338	8.38898	2.58934e-10	1.31644e-07
A_23_P29773	LAMP3	1.50985	8.77215	2.96128e-10	1.43625e-07
A_33_P3289536	SNX10	1.0501	8.87075	2.91309e-10	1.43625e-07
A_23_P50638	LRG1	0.835512	9.1271	2.92321e-10	1.43625e-07
A_23_P98310	CSTF3	0.771056	8.04815	2.95312e-10	1.43625e-07
A_24_P223124	FNDC3B	0.721131	9.75317	2.9509e-10	1.43625e-07
A_23_P14564	GPR65	0.853957	10.8248	3.12516e-10	1.5032e-07
A_24_P45446	GBP4	1.59049	11.1751	3.22848e-10	1.54017e-07
A_23_P75430	SMCO4	1.46487	10.9467	3.40826e-10	1.61272e-07
A_24_P190472	SLPI	1.44568	10.2134	3.65392e-10	1.7013e-07
A_23_P209726	SP140	0.537442	8.05303	3.64577e-10	1.7013e-07
A_24_P91852	DYNLT3	0.552444	7.46177	3.69318e-10	1.70592e-07
A_23_P35912	CASP4	0.882096	12.9325	3.8287e-10	1.7546e-07
A_33_P3369760	GLIPR2	0.850097	10.153	3.89158e-10	1.76948e-07
A_33_P3298382		1.25788	6.74804	4.11113e-10	1.85482e-07
A_23_P12572	CASP7	0.658447	8.6969	4.24882e-10	1.9022e-07
A_23_P112260	GNG10	0.899609	9.53553	4.56957e-10	2.03018e-07
A_33_P3383866	TREX1	0.635853	9.08651	4.63412e-10	2.04326e-07
A_23_P255653	TNFRSF10A	0.496711	6.74772	4.72598e-10	2.06809e-07
A_23_P137035	PIR	0.804553	6.77634	4.94822e-10	2.13327e-07
A_23_P215132	WDR91	-0.521053	8.07097	4.93143e-10	2.13327e-07
A_23_P127288	IL2RA	1.23962	7.4113	5.23097e-10	2.23859e-07
A_21_P0010728	FCGR1B	1.83071	9.86728	5.7264e-10	2.43272e-07
A_23_P202978	CASP1	0.765555	10.8331	5.99667e-10	2.52907e-07
A_23_P138680	IL15RA	1.00444	7.21249	6.5065e-10	2.72435e-07
A_23_P71148	BLVRA	0.63713	10.9917	7.19885e-10	2.99272e-07
A_23_P1962	RARRES3	0.714	13.3848	7.82138e-10	3.20572e-07
A_22_P00025650		-0.445181	9.24794	7.82041e-10	3.20572e-07
A_23_P74278	PDE4B	0.567474	10.1982	8.12586e-10	3.30723e-07
A_23_P87879	CD69	1.08632	10.2669	8.29656e-10	3.35325e-07
A_23_P156327	TGFBI	-0.973505	11.1387	8.68133e-10	3.48457e-07
A_23_P27795	SPINT2	1.15507	10.792	8.7878e-10	3.50314e-07
A_23_P251031	IL13	1.10875	6.64452	8.96599e-10	3.52162e-07
A_33_P3255304	GGT5	1.03013	6.63453	8.9651e-10	3.52162e-07
A_33_P3423365	GSN	0.574187	7.83053	9.01568e-10	3.52162e-07
A_23_P65427	PSME2	1.36228	14.3431	9.58146e-10	3.71767e-07
A_24_P353638	SLAMF7	1.60401	11.7996	1.02871e-09	3.96504e-07
A_23_P18372	B3GNT5	0.814721	9.28244	1.07683e-09	4.1232e-07
A_23_P77073	SPPL2A	0.712774	9.66469	1.08438e-09	4.12497e-07
A_24_P48898	APOL2	0.785139	11.3814	1.09226e-09	4.12798e-07
A_22_P00000688	lnc-ADAM2-1	1.22191	6.84038	1.10699e-09	4.15665e-07
A_23_P101407	C3	1.18146	7.2428	1.12467e-09	4.19597e-07
A_23_P70095	CD74	1.16907	8.70162	1.13473e-09	4.20654e-07
A_33_P3226810	TNFSF10	1.06809	10.3594	1.15033e-09	4.23735e-07
A_24_P102821	PTAFR	1.13353	8.7858	1.17487e-09	4.30053e-07
A_24_P167642	GCH1	1.58319	8.36032	1.18494e-09	4.31029e-07
A_33_P3316456	NPL	-0.841676	8.18952	1.20161e-09	4.3438e-07
A_24_P378019	IRF7	0.933196	12.6895	1.23272e-09	4.42873e-07
A_23_P380857	APOL4	0.734939	7.27494	1.24937e-09	4.46102e-07
A_32_P184394	TFEC	1.32652	8.14891	1.31238e-09	4.64907e-07
A_32_P171061	ASCL2	1.03476	9.13857	1.31801e-09	4.64907e-07
A_24_P852756	HLA-DQA2	1.02446	9.49041	1.33403e-09	4.67724e-07
A_33_P3338121	LAMB3	1.41687	8.56759	1.38685e-09	4.8333e-07
A_23_P3221	SQRDL	0.741744	13.4362	1.42345e-09	4.93132e-07
A_33_P3372124	TRAFD1	0.658157	11.2056	1.48921e-09	5.09844e-07
A_22_P00004191	LOC101928617	-0.580543	9.55852	1.48902e-09	5.09844e-07
A_23_P53345	ARNTL2	0.544684	6.1938	1.5066e-09	5.12781e-07
A_23_P165624	TNFAIP6	2.14859	12.0125	1.53974e-09	5.21012e-07
A_19_P00316340	LOC100506860	0.950706	6.65575	1.62498e-09	5.46678e-07
A_23_P120002	SP110	0.627982	10.4652	1.6876e-09	5.64482e-07
A_23_P152356	ZNF200	0.690325	9.20606	1.71381e-09	5.69973e-07
A_33_P3243439	GPR162	-0.789809	7.93651	1.76608e-09	5.84021e-07
A_33_P3264895	RHEBL1	0.718053	8.76519	1.82004e-09	5.98465e-07
A_32_P212373	lnc-EGLN1-1	0.798697	8.86334	1.84963e-09	6.04777e-07
A_32_P217750	IL3RA	1.17037	9.61869	1.88213e-09	6.07786e-07
A_33_P3288359	PSMB10	0.7933	13.4628	1.88091e-09	6.07786e-07
A_24_P30194	IFIT5	0.720678	9.50408	1.89016e-09	6.07786e-07
A_23_P213385	BASP1	-1.0512	11.6102	1.94016e-09	6.20437e-07
A_23_P59005	TAP1	1.04436	13.5481	1.98683e-09	6.31888e-07
A_23_P14174	TNFSF13B	1.02459	9.1793	2.10501e-09	6.58675e-07
A_23_P47304	CASP5	0.870759	11.2629	2.0909e-09	6.58675e-07
A_23_P150018	DUSP5	0.695251	7.00657	2.10466e-09	6.58675e-07
A_23_P120899	CSF2RB	0.874528	7.59346	2.13767e-09	6.63259e-07
A_23_P98910	LRMP	-0.565487	8.10057	2.14245e-09	6.63259e-07
A_23_P144877	ATOX1	1.09032	10.037	2.16794e-09	6.67599e-07
A_23_P92499	TLR2	0.814543	11.9272	2.19811e-09	6.69931e-07
A_23_P34597	CDA	-0.854369	7.73018	2.19853e-09	6.69931e-07
A_21_P0013669	LOC101927993	0.813442	6.48122	2.31357e-09	7.01314e-07
A_24_P221968	LOC643802	-0.790167	7.81275	2.46902e-09	7.44556e-07
A_33_P3405004	NFXL1	-1.17286	8.52361	2.49299e-09	7.47909e-07
A_24_P187948	BID	0.841327	12.1666	2.60763e-09	7.7829e-07
A_33_P3298062	ABCC5	-0.495899	7.2223	2.68331e-09	7.96793e-07
A_23_P74290	GBP5	1.93482	13.5318	2.81679e-09	8.32184e-07
A_23_P356330	DESI1	0.710012	7.82591	2.8638e-09	8.40427e-07
A_23_P323761	TRAF3IP3	-0.448477	11.0426	2.87357e-09	8.40427e-07
A_24_P192914	AMICA1	-0.736393	12.5296	2.8903e-09	8.41093e-07
A_23_P74547	CD53	0.751163	12.0162	3.04392e-09	8.81389e-07
A_21_P0001238	lnc-EGLN1-1	0.782205	9.59567	3.18436e-09	9.16684e-07
A_33_P3331366	TRIM25	0.764238	10.1549	3.19731e-09	9.16684e-07
A_33_P3335629	TMEM208	0.843851	9.42571	3.23802e-09	9.23805e-07
A_23_P77859	TMEM88	0.917111	7.78117	3.45523e-09	9.7699e-07
A_23_P409386	SLC25A22	0.516854	7.90075	3.45802e-09	9.7699e-07
A_23_P80098	GART	0.388994	8.38002	3.58598e-09	1.00825e-06
A_33_P3343120	IRF8	0.634985	9.09334	3.72152e-09	1.03656e-06
A_23_P114947	RGS2	-0.947093	12.0111	3.72229e-09	1.03656e-06
A_24_P274270	STAT1	1.21581	10.6037	3.76753e-09	1.04416e-06
A_24_P353300	LIMK2	1.00033	7.66893	3.86079e-09	1.06049e-06
A_33_P3250398	CTSZ	0.619186	7.12436	3.86287e-09	1.06049e-06
A_23_P19987	IGF2BP3	0.642063	8.00163	4.02355e-09	1.09941e-06
A_23_P250294	ABHD5	-1.04144	9.39513	4.12456e-09	1.12175e-06
A_24_P160001	FKBP1A	0.544102	7.79454	4.30321e-09	1.16489e-06
A_23_P32500	STAB1	-0.823786	6.90413	4.34456e-09	1.17064e-06
A_24_P282309	MYOF	0.848005	6.47867	4.36687e-09	1.17123e-06
A_23_P69109	PLSCR1	1.04815	10.0464	4.47003e-09	1.19266e-06
A_24_P136866	SLC8A1	0.965805	8.08604	4.48776e-09	1.19266e-06
A_23_P397391	FFAR2	1.02974	8.52819	4.55734e-09	1.20565e-06
A_23_P8108	HLA-DQB1	0.984632	11.4456	4.86612e-09	1.27573e-06
A_24_P100368	DYNLT3	0.586283	9.02574	4.84833e-09	1.27573e-06
A_33_P3237634	TSC22D3	-0.469269	12.5671	4.97682e-09	1.29891e-06
A_24_P343233	HLA-DRB1	1.04086	12.6222	5.3628e-09	1.39302e-06
A_33_P3227041	BID	0.852655	12.2913	5.40923e-09	1.39302e-06
A_24_P397817	LEP	-1.30853	6.97087	5.39991e-09	1.39302e-06
A_23_P103765	FCER1A	-0.756801	6.54359	5.59352e-09	1.43413e-06
A_24_P370472	HLA-DRB4	0.96829	10.2868	5.82181e-09	1.48612e-06
A_19_P00803997	NUP50-AS1	0.479524	6.31392	6.03052e-09	1.53267e-06
A_32_P56249	USP30-AS1	0.854711	9.07966	6.16755e-09	1.56068e-06
A_22_P00007720	HLA-DQB1	0.979619	12.1552	6.37551e-09	1.60633e-06
A_21_P0008372	lnc-GPR65-1	0.79693	6.4731	6.4574e-09	1.61995e-06
A_33_P3275846	CACNA1A	0.366697	6.13161	6.58908e-09	1.64588e-06
A_22_P00024322	lnc-GBP6-1	0.694068	6.7938	6.8253e-09	1.6976e-06
A_24_P165423	RBP7	-0.671342	6.89765	6.90134e-09	1.70921e-06
A_24_P165864	P2RY14	2.22894	10.6766	7.06921e-09	1.73671e-06
A_33_P3227443	C16orf54	-0.462507	10.7794	7.1019e-09	1.73671e-06
A_23_P56356	PLB1	-0.487758	6.14132	7.09463e-09	1.73671e-06
A_23_P8185	DYNLT1	0.722073	12.2411	7.34274e-09	1.78809e-06
A_33_P3382125		0.934579	7.50535	7.41406e-09	1.79794e-06
A_23_P112103	GSDMD	0.726561	8.49328	7.71258e-09	1.86257e-06
A_24_P245815	ASPHD2	0.661362	6.65097	7.81969e-09	1.88063e-06
A_21_P0007701	LOC101930164	0.992414	6.83747	7.91427e-09	1.89555e-06
A_21_P0012626		0.584058	7.04573	7.9496e-09	1.89621e-06
A_23_P134176	SOD2	1.3346	14.7355	8.09836e-09	1.92381e-06
A_33_P3399263	IL15RA	0.530657	6.62348	8.32033e-09	1.9685e-06
A_33_P3245439	CD40	0.734766	6.77309	8.37914e-09	1.97439e-06
A_24_P124992	PSMA4	0.627508	10.3669	8.46054e-09	1.97987e-06
A_22_P00006138	lnc-FAM184B-1	0.610954	6.54194	8.47043e-09	1.97987e-06
A_32_P44394	AIM2	1.03533	9.18429	8.5586e-09	1.99248e-06
A_33_P3316223	SNAPC1	-0.65526	7.54886	8.67755e-09	2.01212e-06
A_23_P26024	C15orf48	1.29633	14.2635	8.73956e-09	2.01846e-06
A_21_P0013743		0.814977	6.25147	8.90232e-09	2.04792e-06
A_33_P3405424	IL4I1	1.39447	11.1308	8.95036e-09	2.05087e-06
A_32_P108156	MIR155HG	0.963187	7.10407	9.08979e-09	2.07465e-06
A_33_P3281408	YPEL5	-0.582905	11.5192	9.50198e-09	2.16025e-06
A_33_P3293049	HLA-DQA1	0.976291	10.5302	9.74698e-09	2.20733e-06
A_33_P3400374	HELZ2	0.609296	10.3874	1.0014e-08	2.25901e-06
A_23_P87560	BTG1	-0.549743	11.082	1.02291e-08	2.29862e-06
A_33_P3645465	PDCD4-AS1	-0.564215	8.98555	1.04121e-08	2.33074e-06
A_23_P86470	CH25H	1.28178	6.98204	1.05795e-08	2.35914e-06
A_23_P210690	TRIB3	0.869486	9.36966	1.07933e-08	2.39764e-06
A_33_P3379268	SCIMP	0.551272	6.78485	1.10472e-08	2.44471e-06
A_24_P365767	CYBB	0.994832	12.3247	1.13516e-08	2.50255e-06
A_22_P00011901	lnc-PIK3CG-4	0.933076	6.87424	1.15498e-08	2.53665e-06
A_33_P3368452	MICA	0.410389	8.34355	1.1835e-08	2.5895e-06
A_23_P31085	CCDC28A	-0.477929	10.1593	1.19387e-08	2.60242e-06
A_23_P129486	MSRB1	0.641384	11.2993	1.20292e-08	2.61236e-06
A_33_P3246833	IL1RN	1.39142	12.3075	1.20967e-08	2.61726e-06
A_23_P93629	TRIM24	-0.437486	8.6647	1.22322e-08	2.63676e-06
A_24_P416997	APOL3	0.53514	7.54492	1.24981e-08	2.68414e-06
A_23_P209195	C19orf12	0.369506	7.18976	1.27322e-08	2.72264e-06
A_23_P25566	GPR183	-0.522188	10.29	1.27709e-08	2.72264e-06
A_22_P00008588	lnc-KCTD20-1	0.742745	6.54306	1.31709e-08	2.79766e-06
A_33_P3260614	PLCB2	-0.688043	10.2705	1.34471e-08	2.84593e-06
A_23_P24903	P2RY2	0.720235	7.45663	1.3613e-08	2.87062e-06
A_23_P56746	FAP	1.1052	7.13639	1.40588e-08	2.94532e-06
A_23_P123672	TDRD7	0.507397	8.5076	1.40685e-08	2.94532e-06
A_23_P30913	HLA-DPA1	1.10619	12.6712	1.42737e-08	2.97758e-06
A_33_P3421351	TRAF3IP3	-0.541356	10.3877	1.47099e-08	3.05761e-06
A_23_P376488	TNF	1.03529	9.36851	1.48741e-08	3.08074e-06
A_23_P253791	CAMP	-1.18439	8.57751	1.54032e-08	3.17901e-06
A_23_P141362	FZD2	0.497974	6.54449	1.60296e-08	3.29661e-06
A_24_P319374	GPA33	-0.541661	7.05993	1.74532e-08	3.57674e-06
A_22_P00008681	NUP50-AS1	0.822539	8.3641	1.78213e-08	3.63936e-06
A_21_P0000015	PARP9	0.806888	8.1461	1.82943e-08	3.72289e-06
A_21_P0006242	lnc-PPP1R26-2	0.502125	8.68468	1.84683e-08	3.7452e-06
A_33_P3259393	HAPLN3	0.769322	10.1946	1.94762e-08	3.92227e-06
A_23_P15466	SCO1	0.417533	7.60265	1.94732e-08	3.92227e-06
A_33_P3343175	CXCL10	2.13212	8.14831	2.0027e-08	4.01929e-06
A_33_P3389634	CAPG	0.80465	8.98097	2.01418e-08	4.02842e-06
A_33_P3319982	lnc-TMC7-1	0.407829	6.31444	2.03571e-08	4.02995e-06
A_23_P142447	MYO1F	-0.668371	12.0568	2.02749e-08	4.02995e-06
A_23_P122724	VNN2	-1.10403	10.933	2.03218e-08	4.02995e-06
A_22_P00000638	LINC01093	1.25027	6.7826	2.08516e-08	4.11274e-06
A_23_P74001	S100A12	-0.564306	10.8677	2.09167e-08	4.11274e-06
A_24_P28722	RSAD2	1.38438	9.92656	2.14378e-08	4.17291e-06
A_33_P3411075	FSCN1	1.00103	8.07557	2.13909e-08	4.17291e-06
A_33_P3382162	RFX5	0.636106	8.13604	2.133e-08	4.17291e-06
A_23_P156788	STX11	0.873053	8.30303	2.17096e-08	4.21173e-06
A_23_P16817	CLK1	-0.513449	10.0101	2.30053e-08	4.44827e-06
A_24_P48539	SIGLEC5	0.651174	7.37757	2.31954e-08	4.4632e-06
A_32_P41487	HMGN2	-0.462581	13.3043	2.32359e-08	4.4632e-06
A_33_P3401826	CMPK2	1.06536	7.87499	2.34645e-08	4.47027e-06
A_33_P3234899	PSMB3	0.574192	11.326	2.35031e-08	4.47027e-06
A_32_P50522	FKBP1A	0.425568	8.62417	2.3396e-08	4.47027e-06
A_24_P303091	CXCL10	2.31844	8.90972	2.37226e-08	4.49733e-06
A_23_P69791	AP1AR	0.424101	6.89245	2.42791e-08	4.58788e-06
A_23_P121253	TNFSF10	0.989409	10.6673	2.48072e-08	4.67251e-06
A_23_P89902	RTN2	0.507459	6.39668	2.62668e-08	4.93146e-06
A_24_P945113	ACVRL1	0.586208	7.01191	2.65263e-08	4.96417e-06
A_23_P127663	PRRG4	0.891937	7.27753	2.66903e-08	4.97886e-06
A_23_P112634	SMIM14	0.52893	8.67608	2.71915e-08	5.04677e-06
A_32_P222383	HMGN2	-0.492228	11.5113	2.72278e-08	5.04677e-06
A_22_P00003761	lnc-CDIPT-1	0.378701	6.24149	2.81057e-08	5.19295e-06
A_22_P00016601	KIAA0040	0.562253	7.68395	2.86218e-08	5.27157e-06
A_33_P3405334	GM2A	0.984702	10.3104	2.92067e-08	5.34547e-06
A_23_P166087	RASSF2	-0.637261	11.1675	2.91592e-08	5.34547e-06
A_32_P15799	HMGN2	-0.445247	11.9844	2.94559e-08	5.37417e-06
A_23_P72096	IL1A	1.45618	7.61979	3.05251e-08	5.52991e-06
A_22_P00015520		0.667272	6.95222	3.05945e-08	5.52991e-06
A_23_P99853	FAM214A	-0.558624	8.70007	3.0424e-08	5.52991e-06
A_23_P81650	C5orf15	0.536024	9.09006	3.14641e-08	5.66482e-06
A_33_P3316587	SLC22A18AS	-0.915105	7.96184	3.15356e-08	5.66482e-06
A_23_P74330	LINC00626	0.455953	7.06513	3.17096e-08	5.67855e-06
A_24_P703830	NANOS3	0.45871	6.06216	3.25003e-08	5.80229e-06
A_23_P401106	PDE2A	-0.7672	6.74918	3.26946e-08	5.81915e-06
A_23_P25503	FNDC3A	-0.923492	9.87521	3.3221e-08	5.8948e-06
A_23_P255884	GSN	0.570556	9.17484	3.36299e-08	5.94922e-06
A_23_P137366	C1QB	1.44629	7.69662	3.43979e-08	6.06664e-06
A_32_P175739	HK2	-0.695556	11.0221	3.46301e-08	6.08914e-06
A_32_P101352	CXorf65	0.577907	9.22475	3.48045e-08	6.10137e-06
A_23_P30243	ERAP2	0.823575	10.2543	3.50009e-08	6.11737e-06
A_33_P3247489	C11orf85	0.891835	6.46698	3.54671e-08	6.1803e-06
A_23_P169197	HSDL2	-0.47168	7.46393	3.56087e-08	6.18646e-06
A_24_P48204	SECTM1	1.21387	12.6917	3.63772e-08	6.30117e-06
A_33_P3294608	MVP	0.543467	12.3575	3.68263e-08	6.36001e-06
A_23_P216225	EGR3	1.12831	7.30122	3.75129e-08	6.42144e-06
A_23_P73837	TLR8	0.853277	7.88857	3.73546e-08	6.42144e-06
A_23_P170058	PSMB2	0.529224	7.93432	3.74986e-08	6.42144e-06
A_23_P12784	FRAT2	-0.540422	9.5539	3.77121e-08	6.43661e-06
A_23_P42306	HLA-DMA	0.805652	9.9861	3.79029e-08	6.45025e-06
A_24_P62530	RHOU	0.584443	7.27787	3.81583e-08	6.47479e-06
A_23_P351275	UPP1	0.648099	8.62765	3.99308e-08	6.75584e-06
A_24_P335305	OAS3	0.9469	7.65645	4.04308e-08	6.80541e-06
A_33_P3341442	CSF2RB	0.444106	6.11247	4.04576e-08	6.80541e-06
A_23_P41734	RNF130	-0.49328	11.3222	4.08492e-08	6.85147e-06
A_33_P3214650	TAP2	0.832315	10.2473	4.10544e-08	6.86612e-06
A_23_P106389	SEMA7A	0.542158	6.48562	4.15046e-08	6.92151e-06
A_32_P74366	VCPIP1	0.494249	7.88337	4.23795e-08	7.04722e-06
A_23_P15108	YPEL3	-0.557373	9.75169	4.2699e-08	7.08013e-06
A_33_P3560878	LINC01146	0.791304	6.6807	4.31716e-08	7.13815e-06
A_33_P3424222	HLA-DQB1	0.940876	10.933	4.47836e-08	7.38371e-06
A_23_P408271	HSD17B11	-0.450118	9.81635	4.54816e-08	7.47761e-06
A_23_P41765	IRF1	0.935847	10.6317	4.60571e-08	7.55089e-06
A_23_P217109	SLC31A2	0.755835	9.87892	4.63454e-08	7.57682e-06
A_32_P108254	FAM20A	1.03256	7.03063	4.70561e-08	7.67145e-06
A_33_P3254801	OGFR	0.536706	9.75709	4.78513e-08	7.77932e-06
A_23_P349928	SP100	-0.346387	11.8504	4.83708e-08	7.84186e-06
A_22_P00019571	SNAPC1	-1.11054	8.28139	4.85439e-08	7.84807e-06
A_32_P6344	MAP2K4	-0.48797	9.09349	4.94561e-08	7.9734e-06
A_24_P246173	MYO9B	-0.501133	9.53684	4.97011e-08	7.99076e-06
A_23_P120316	MTHFD2	0.678172	9.06349	5.19095e-08	8.29996e-06
A_23_P167005	GPR160	-0.612784	8.98521	5.18931e-08	8.29996e-06
A_22_P00024857	LOC100288798	0.723361	6.55158	5.24977e-08	8.37102e-06
A_33_P3297444	ABTB1	-0.703451	12.2352	5.38838e-08	8.56856e-06
A_23_P214821	EDN1	1.44706	7.89893	5.42742e-08	8.5901e-06
A_23_P155765	HMGB2	-0.651367	10.1685	5.43145e-08	8.5901e-06
A_24_P169688	MICB	0.425215	7.35781	5.47184e-08	8.61847e-06
A_23_P21485	PID1	-0.891745	8.17622	5.479e-08	8.61847e-06
A_23_P253932	FAIM	-0.376226	6.46534	5.52801e-08	8.67212e-06
A_33_P3220911	BST2	0.510486	11.1418	5.57489e-08	8.72216e-06
A_33_P3384562	PDLIM7	0.565639	8.88093	5.60401e-08	8.74421e-06
A_23_P98261	SSSCA1	0.556631	8.49684	5.69508e-08	8.86255e-06
A_23_P214603	FLOT1	0.564471	11.1181	5.74874e-08	8.92219e-06
A_24_P414376	KLF3	-0.398326	9.45012	5.89931e-08	9.13153e-06
A_23_P153390	CLEC4G	0.676993	6.18573	6.04088e-08	9.32586e-06
A_33_P3230709	KIF1C	0.495985	9.97193	6.11533e-08	9.41582e-06
A_33_P3424217	HLA-DQB1	0.802048	10.037	6.15292e-08	9.4487e-06
A_24_P31235	EIF5A	0.510588	8.91798	6.31637e-08	9.67419e-06
A_23_P215931	LEPROTL1	-0.368842	11.1254	6.46623e-08	9.87771e-06
A_23_P41327	LYAR	-0.428136	9.12421	6.48436e-08	9.87948e-06
A_23_P71946	BSPRY	0.314252	6.23524	6.60303e-08	1.0034e-05
A_23_P258769	HLA-DPB1	0.756216	12.9409	6.76135e-08	1.02479e-05
A_33_P3398912	SLC2A6	0.821646	8.95662	6.8133e-08	1.02998e-05
A_23_P207507	ABCC3	-0.526843	6.52863	6.9559e-08	1.04881e-05
A_33_P3414912	NPL	-0.652418	7.27136	6.98153e-08	1.04995e-05
A_23_P19510	HLA-DQB2	0.863009	8.62613	7.06321e-08	1.05407e-05
A_23_P139123	SERPING1	0.747926	6.83478	7.05374e-08	1.05407e-05
A_23_P102582	C20orf24	0.578586	12.4434	7.05846e-08	1.05407e-05
A_23_P14774	CTSH	0.875507	11.1869	7.08179e-08	1.05414e-05
A_23_P201778	PTPN7	0.427529	8.37196	7.13731e-08	1.05969e-05
A_33_P3294237	MTF1	0.88404	8.33522	7.16445e-08	1.06101e-05
A_33_P3271111	NINJ1	0.688502	14.9617	7.57766e-08	1.11936e-05
A_32_P48825	KRT72	-0.540436	7.60976	7.65297e-08	1.12762e-05
A_23_P400235	MUT	-0.323865	7.78552	7.76491e-08	1.14123e-05
A_33_P3306024	SIGLEC16	0.703593	9.87017	7.97485e-08	1.16913e-05
A_24_P383523	SAMD4A	0.591176	6.32291	8.06471e-08	1.17933e-05
A_33_P3318322	STEAP4	0.629071	6.71208	8.38555e-08	1.22318e-05
A_23_P106844	MT2A	1.24012	14.9246	8.41194e-08	1.22396e-05
A_33_P3240543	AGAP3	0.832539	8.52466	8.5015e-08	1.23353e-05
A_23_P68211	SPR	0.367496	6.22618	8.53464e-08	1.23353e-05
A_23_P101434	NLRP12	-0.634688	6.82005	8.54131e-08	1.23353e-05
A_23_P136683	HLA-DQB1	0.947281	10.0718	8.659e-08	1.24435e-05
A_23_P345591	PSMA2	0.631741	10.6917	8.64301e-08	1.24435e-05
A_23_P256724	TNFRSF10C	-1.1086	10.1828	8.68975e-08	1.2457e-05
A_23_P368484	LRRC75A	-0.396138	7.38142	8.77531e-08	1.25487e-05
A_23_P87049	SORL1	-0.725109	12.6198	8.94468e-08	1.27595e-05
A_33_P3385785	S100A12	-0.539474	10.1575	9.08731e-08	1.29313e-05
A_24_P348989	LILRA1	-0.396312	7.12443	9.22383e-08	1.30936e-05
A_23_P32785	C3orf38	0.429449	7.50733	9.33384e-08	1.32175e-05
A_24_P379104	PIM2	0.493611	10.5014	9.49015e-08	1.34062e-05
A_33_P3260747	NHSL2	-0.737735	6.24945	9.5299e-08	1.34298e-05
A_23_P250800	ST3GAL6	-0.51054	7.01343	9.71391e-08	1.3656e-05
A_23_P80377	PACSIN2	-0.716354	7.80513	9.79925e-08	1.37428e-05
A_23_P257111	FBP1	1.09473	9.77122	9.88635e-08	1.38316e-05
A_33_P3405921	GAS8	0.512952	6.36565	1.00388e-07	1.40113e-05
A_24_P13032	UBE2D1	0.601936	10.1066	1.02424e-07	1.42612e-05
A_23_P431933	CAMKK1	-0.400971	7.1013	1.0635e-07	1.47725e-05
A_22_P00007318	LINC01146	0.476682	6.04665	1.09376e-07	1.51566e-05
A_33_P3360972	EXOC3L4	0.568842	5.94673	1.10831e-07	1.53218e-05
A_23_P14165	GPR18	-0.363268	7.67863	1.12197e-07	1.54739e-05
A_33_P3238315	RBCK1	0.569081	8.67113	1.14608e-07	1.5769e-05
A_23_P47517	VPS37C	0.490293	9.03847	1.16943e-07	1.60524e-05
A_23_P48826	TRIM69	0.356779	7.81687	1.21966e-07	1.67024e-05
A_23_P45871	IFI44L	1.09159	7.49081	1.22553e-07	1.67136e-05
A_33_P3238573	DENND4B	-0.351658	11.7167	1.22622e-07	1.67136e-05
A_23_P29953	IL15	0.582973	7.95668	1.24149e-07	1.68822e-05
A_23_P19673	SGK1	-1.11406	11.409	1.26135e-07	1.71123e-05
A_33_P3384835	LOC101927100	1.08749	7.47078	1.26923e-07	1.71791e-05
A_33_P3240392	FOXO3	-0.546226	10.053	1.27853e-07	1.72649e-05
A_19_P00317412	LINC01137	0.619611	7.72435	1.30012e-07	1.74753e-05
A_23_P21134	DDIT3	-0.980077	9.24514	1.29783e-07	1.74753e-05
A_23_P139704	DUSP6	0.774733	11.8117	1.3042e-07	1.74898e-05
A_23_P138137	OMA1	-0.308177	8.75288	1.30972e-07	1.75235e-05
A_23_P123853	CCL19	1.06879	6.90089	1.32515e-07	1.76892e-05
A_32_P88905		-0.484799	6.95248	1.32906e-07	1.77008e-05
A_33_P3264846	SAMD9L	0.934416	8.47779	1.36335e-07	1.8116e-05
A_33_P3251227	C1GALT1	0.431208	8.42241	1.3744e-07	1.82212e-05
A_23_P431939	MR1	0.54887	8.15506	1.39045e-07	1.83771e-05
A_23_P93383	RGL2	-0.390853	8.70328	1.39247e-07	1.83771e-05
A_21_P0010459		0.75981	7.20658	1.41935e-07	1.86896e-05
A_22_P00003312		0.584571	6.58567	1.43508e-07	1.88539e-05
A_22_P00022896	LOC101927596	-0.553808	8.27044	1.45635e-07	1.90903e-05
A_23_P81912	TUBB	0.522364	8.58263	1.46106e-07	1.91091e-05
A_23_P148194	ADI1	-0.42377	7.62103	1.47858e-07	1.92949e-05
A_23_P252145	C1GALT1	0.488173	8.44424	1.51555e-07	1.9733e-05
A_23_P40347	HM13	0.576386	9.41932	1.52985e-07	1.98747e-05
A_33_P3380383	TIFAB	1.18826	7.39083	1.53965e-07	1.99576e-05
A_33_P3362311	C6orf222	0.568649	6.33102	1.5461e-07	1.99965e-05
A_23_P333498	EEPD1	-0.631252	6.52154	1.59221e-07	2.05473e-05
A_23_P143713	APOBEC3G	0.547899	8.66376	1.60477e-07	2.06636e-05
A_32_P171313	GNB4	0.616895	9.11808	1.65728e-07	2.12926e-05
A_33_P3405213	PECAM1	-0.661711	7.75846	1.66481e-07	2.13421e-05
A_22_P00007883	HSD17B11	-0.469953	9.55621	1.67193e-07	2.13863e-05
A_33_P3343432	THEM4	-0.390693	7.73486	1.70442e-07	2.17541e-05
A_32_P210031		-0.278099	5.77796	1.71183e-07	2.1801e-05
A_22_P00001139	LOC101928830	-0.52414	6.42664	1.77824e-07	2.25972e-05
A_33_P3416563	AIG1	0.575497	7.45572	1.79678e-07	2.27831e-05
A_32_P1381	HMGN2	-0.432274	9.13766	1.83028e-07	2.31574e-05
A_23_P145724	PPP1R17	-0.612961	5.94643	1.8835e-07	2.37791e-05
A_23_P211212	COL18A1	-0.383223	8.71999	1.89382e-07	2.38576e-05
A_23_P151710	PTGER2	0.573896	8.20117	1.92689e-07	2.42218e-05
A_23_P62890	GBP1	1.46945	9.39897	1.9515e-07	2.44783e-05
A_23_P17870	TMEM184B	-0.541924	10.7255	1.96459e-07	2.45895e-05
A_23_P166	MOB3C	0.612662	7.36397	1.9995e-07	2.49727e-05
A_23_P35148	TAF13	0.485175	7.51316	2.01087e-07	2.5061e-05
A_21_P0008178	lnc-PCDH9-3	0.390903	7.79544	2.01772e-07	2.50926e-05
A_24_P154037	IRS2	-0.64608	8.25207	2.04677e-07	2.53996e-05
A_33_P3415923	FMNL3	0.591111	7.8765	2.08752e-07	2.58502e-05
A_23_P152782	IFI35	0.870685	8.30867	2.11943e-07	2.61895e-05
A_21_P0012569		0.413787	5.9954	2.12615e-07	2.6217e-05
A_23_P327140	RNF213	0.567223	7.61119	2.14513e-07	2.63426e-05
A_33_P3244347	PC	-0.408995	7.114	2.14604e-07	2.63426e-05
A_23_P64661	ARHGAP9	-0.433543	12.1854	2.14992e-07	2.63426e-05
A_33_P3767773	UBR4	0.336146	10.9246	2.18473e-07	2.67129e-05
A_23_P119478	EBI3	1.02079	7.05211	2.19513e-07	2.67766e-05
A_23_P68007	ATP1B3	0.484113	11.9289	2.19914e-07	2.67766e-05
A_23_P90311	TICAM1	0.568248	10.0844	2.21753e-07	2.69442e-05
A_23_P4662	BCL3	0.630937	11.29	2.23089e-07	2.705e-05
A_23_P99163	DRAM1	1.06893	9.59026	2.25292e-07	2.72387e-05
A_23_P64058	RASGRP2	-0.460513	11.7141	2.25581e-07	2.72387e-05
A_22_P00001222	NDUFV2	0.658114	7.97737	2.26808e-07	2.73215e-05
A_23_P121657	HS3ST1	-0.730684	8.04216	2.27206e-07	2.73215e-05
A_24_P12690	IDO2	0.97577	6.74878	2.43805e-07	2.92571e-05
A_33_P3389872	LRRK2	0.713597	7.08687	2.48189e-07	2.9686e-05
A_33_P3219591	RNF213	0.598891	7.28267	2.48399e-07	2.9686e-05
A_23_P62932	ATP1B1	0.732582	7.56495	2.51508e-07	2.99959e-05
A_23_P365817	PPP1R14B	0.461195	10.5886	2.54499e-07	3.02906e-05
A_32_P1173	MB21D1	0.581566	8.47067	2.56963e-07	3.05214e-05
A_24_P466374	EYA3	0.428698	7.08428	2.57832e-07	3.05623e-05
A_33_P3266923	LMTK2	0.629095	7.56237	2.59803e-07	3.07333e-05
A_33_P3391211	RAB12	0.503964	8.87177	2.61245e-07	3.08413e-05
A_22_P00016430		-0.931189	11.5054	2.63863e-07	3.10872e-05
A_23_P130418	NDUFV2	0.616846	10.7968	2.664e-07	3.13227e-05
A_23_P166797	RTP4	1.02463	9.0588	2.69048e-07	3.15703e-05
A_23_P502371	PHF2	-0.299524	8.00754	2.7021e-07	3.16429e-05
A_33_P3321432	FAM198B	-0.594656	6.52648	2.73435e-07	3.19562e-05
A_33_P3227345	FKBP1A	0.393434	6.5999	2.77968e-07	3.24209e-05
A_33_P3318509	CLEC4E	0.641732	6.93142	2.84082e-07	3.30677e-05
A_32_P123088	TMED7-TICAM2	0.37587	7.08572	2.88435e-07	3.35074e-05
A_23_P208293	PVRL2	0.91897	8.30861	2.9327e-07	3.3934e-05
A_33_P3653330	MAP2K4	-0.521471	8.8233	2.93273e-07	3.3934e-05
A_23_P24784	TNNI2	-0.510007	8.28294	3.00429e-07	3.4693e-05
A_33_P3368453	MICA	0.389596	10.1212	3.01463e-07	3.47434e-05
A_23_P422511	SLC25A45	0.319567	7.02095	3.05833e-07	3.51774e-05
A_23_P365719	TAPBP	0.566393	10.8122	3.10616e-07	3.56276e-05
A_33_P3246838		-0.348971	9.35592	3.10971e-07	3.56276e-05
A_23_P203299	RCN1	0.536781	7.59595	3.13675e-07	3.5861e-05
A_23_P305140	C10orf32	-0.397591	7.82119	3.1424e-07	3.5861e-05
A_23_P93431	AIG1	0.516837	7.80547	3.24028e-07	3.68335e-05
A_24_P10233	DAPK2	-0.479108	7.16031	3.23915e-07	3.68335e-05
A_23_P256735	CPQ	-0.393977	8.28429	3.27417e-07	3.71462e-05
A_23_P2294	HELB	0.397806	6.93955	3.309e-07	3.74683e-05
A_33_P3234697	LXN	-0.375881	7.50919	3.4399e-07	3.88749e-05
A_32_P147078	SLC8A1	0.672548	7.47009	3.50308e-07	3.95121e-05
A_23_P374149	CMTR1	0.438835	7.21487	3.5415e-07	3.98683e-05
A_23_P201808	PPAP2B	-1.50684	7.99119	3.56413e-07	4.00455e-05
A_23_P255444	DAPP1	0.789655	9.70201	3.65572e-07	4.09954e-05
A_24_P75230	MYL12B	0.314414	12.9019	3.70697e-07	4.13313e-05
A_22_P00009727	LOC101927153	-0.572719	5.80946	3.70069e-07	4.13313e-05
A_33_P3358295	ABTB1	-0.657897	10.1925	3.7029e-07	4.13313e-05
A_23_P145874	SAMD9L	1.00321	10.6941	3.80794e-07	4.23759e-05
A_23_P211957	TGFBR2	-0.343821	10.1897	3.87804e-07	4.30737e-05
A_24_P325520	SORT1	0.548854	6.87701	3.94619e-07	4.3664e-05
A_23_P46356	TNFAIP8L2	0.367725	9.60783	3.94509e-07	4.3664e-05
A_33_P3382498	SIGLEC14	0.697692	9.5931	3.96439e-07	4.37821e-05
A_33_P3211513	CLK1	-0.562555	9.46593	3.987e-07	4.39484e-05
A_33_P3259423	WDR55	0.424994	8.31039	4.05622e-07	4.46269e-05
A_23_P208788	C19orf33	0.315782	7.03443	4.06822e-07	4.46744e-05
A_24_P10137	RGCC	-0.59	9.29271	4.08563e-07	4.47811e-05
A_23_P80040	PROCR	0.779223	6.7824	4.12345e-07	4.51107e-05
A_23_P18276	RBM5	-0.489824	11.8791	4.22878e-07	4.60897e-05
A_23_P259901	TKTL1	-1.03061	10.7868	4.22758e-07	4.60897e-05
A_33_P3395274	ZADH2	-0.522456	9.07846	4.24784e-07	4.62109e-05
A_33_P3385121	LOC100129322	0.491719	6.50396	4.2675e-07	4.63383e-05
A_23_P67932	CXCR1	-0.606908	7.3337	4.29013e-07	4.64972e-05
A_23_P320113	SRXN1	0.642432	9.99558	4.30043e-07	4.65221e-05
A_23_P63209	HSD11B1	0.959123	6.689	4.34095e-07	4.68734e-05
A_33_P3392192		-0.333929	5.78473	4.41631e-07	4.75988e-05
A_23_P334664	PML	0.340976	6.29958	4.4283e-07	4.76399e-05
A_23_P252541	RAB7B	-0.28449	5.94577	4.44885e-07	4.77726e-05
A_33_P3241984	PTPN22	-0.335453	8.36299	4.50313e-07	4.82664e-05
A_33_P3224710	TFEC	1.21363	10.066	4.52003e-07	4.82849e-05
A_23_P136573	ST3GAL5	0.546428	8.15203	4.52975e-07	4.82849e-05
A_33_P3326772	LAMTOR4	-0.395299	12.0869	4.52848e-07	4.82849e-05
A_23_P111804	PARP12	0.581763	9.11545	4.55558e-07	4.84716e-05
A_33_P3415440	MAP3K2	-0.583048	8.86782	4.57297e-07	4.85678e-05
A_23_P38346	DHX58	0.654329	8.95672	4.58622e-07	4.86197e-05
A_21_P0010778	XLOC_l2_001134	0.738344	7.56995	4.62405e-07	4.89317e-05
A_33_P3268144	ZNF614	-0.35189	7.00624	4.81203e-07	5.08285e-05
A_23_P337753	SP140L	0.422456	7.75099	4.86103e-07	5.12531e-05
A_22_P00011370	P2RX7	1.21411	10.4637	4.904e-07	5.15195e-05
A_22_P00000867	AGRN	0.488772	7.45911	4.89881e-07	5.15195e-05
A_23_P9056	RB1CC1	-0.334437	8.32854	4.95726e-07	5.1876e-05
A_23_P571	SLC2A1	-0.630349	8.87186	4.95734e-07	5.1876e-05
A_23_P48596	RNASE1	-1.30738	10.3346	4.96467e-07	5.1876e-05
A_33_P3294277	CYP4F3	-0.640807	7.34943	5.08245e-07	5.30114e-05
A_33_P3323368	LINC00921	-0.375499	6.45946	5.13909e-07	5.34898e-05
A_23_P92082	TKT	-0.561174	11.3437	5.14669e-07	5.34898e-05
A_23_P113613	CDCP1	0.658718	7.26141	5.16808e-07	5.36163e-05
A_23_P119789	TMEM185B	0.481049	6.35168	5.25335e-07	5.4404e-05
A_21_P0011016	LOC643733	0.872991	10.4061	5.33639e-07	5.51658e-05
A_22_P00002626	lnc-C1orf138-1	0.490176	6.99481	5.38323e-07	5.55513e-05
A_21_P0014715		0.494799	5.91614	5.39657e-07	5.55904e-05
A_23_P319792	XRN1	0.390333	9.3276	5.48289e-07	5.63798e-05
A_23_P68155	IFIH1	0.887524	11.1483	5.50221e-07	5.64787e-05
A_33_P3330039	PLEKHO1	0.457903	14.0945	5.53765e-07	5.67424e-05
A_24_P50245	HLA-DMA	0.740832	9.17925	5.63002e-07	5.74865e-05
A_23_P200203	ECHDC2	-0.362457	9.52471	5.62989e-07	5.74865e-05
A_23_P125278	CXCL11	1.48921	6.96373	5.74047e-07	5.8417e-05
A_23_P761	PSMB4	0.438999	12.6999	5.74123e-07	5.8417e-05
A_21_P0010771	ANKRD20A2	-0.463722	7.16002	5.79677e-07	5.88792e-05
A_23_P259506	CYSTM1	0.661421	12.5465	5.80746e-07	5.88815e-05
A_23_P352266	BCL2	0.551056	8.39841	5.82735e-07	5.88815e-05
A_23_P159671	PHKA2	-0.361096	8.56666	5.82064e-07	5.88815e-05
A_23_P134953	PLIN2	-0.889139	10.7592	5.92952e-07	5.981e-05
A_23_P256641	KCNE5	0.334136	6.47893	5.94248e-07	5.98371e-05
A_23_P250629	PSMB8	0.606296	9.59367	6.01546e-07	6.04673e-05
A_21_P0000882	RNF157-AS1	-0.378761	5.9947	6.12302e-07	6.14424e-05
A_23_P128147	TUBA1B	0.499634	12.2489	6.27312e-07	6.28403e-05
A_22_P00021176	lnc-RNASE6-1	-0.393464	5.87109	6.36317e-07	6.36328e-05
A_33_P3287815	DDX21	0.875701	8.50129	6.4106e-07	6.39971e-05
A_23_P68851	KREMEN1	0.625408	7.60081	6.43674e-07	6.41481e-05
A_23_P4572	MYL12A	0.415256	13.0928	6.49303e-07	6.45985e-05
A_33_P3231414	LILRB1	0.608656	9.79454	6.52172e-07	6.47732e-05
A_33_P3331491	LOC728392	-0.39841	10.0008	6.53839e-07	6.48281e-05
A_22_P00007630	lnc-HEPH-1	0.901917	9.15946	6.57008e-07	6.50315e-05
A_23_P163458	EHD4	0.38374	7.48888	6.64247e-07	6.56364e-05
A_21_P0012220	ANKRD20A11P	-0.50167	7.28065	6.67384e-07	6.58346e-05
A_33_P3242923	LINC00640	0.846986	6.53927	6.76024e-07	6.65741e-05
A_23_P30736	HLA-DOB	0.433911	7.51585	6.78244e-07	6.66799e-05
A_24_P186379	FUOM	0.584073	6.94042	6.81256e-07	6.67832e-05
A_19_P00318813	LOC101928738	-0.448153	9.317	6.8159e-07	6.67832e-05
A_23_P329870	RHBDF2	0.727544	11.6509	6.96639e-07	6.8143e-05
A_24_P250922	PTGS2	1.13168	9.05928	6.99472e-07	6.83053e-05
A_33_P3262181	APOBEC3F	0.565702	7.72205	7.16062e-07	6.98083e-05
A_23_P397238	FKBP1A	0.543958	7.37333	7.24526e-07	7.03975e-05
A_33_P3504659	CASP10	0.360884	9.07874	7.23602e-07	7.03975e-05
A_33_P3235716	SPSB3	-0.306326	11.7888	7.31705e-07	7.09766e-05
A_33_P3314192	PACSIN2	-0.720953	7.01051	7.33835e-07	7.10647e-05
A_22_P00016479	lnc-TMEM86A-2	0.403062	6.27002	7.52151e-07	7.27175e-05
A_22_P00009996		0.472293	6.65196	7.57542e-07	7.31173e-05
A_23_P40295	LAMP5	0.587317	6.38942	7.75214e-07	7.46991e-05
A_24_P80138	PDCL3	-0.326082	9.29454	7.79134e-07	7.49527e-05
A_33_P3418125	GLIPR1	-0.317471	6.72134	7.81863e-07	7.49674e-05
A_33_P3881262	CSF3R	-0.830224	12.9062	7.80922e-07	7.49674e-05
A_23_P152791	SLC16A6	-0.661828	7.28766	7.86131e-07	7.52526e-05
A_22_P00000040	HOTAIRM1	-0.474684	9.62018	8.02904e-07	7.6732e-05
A_23_P147826	RAP2C	0.392337	7.55325	8.12822e-07	7.74256e-05
A_23_P38795	FPR1	-0.495301	13.2772	8.11977e-07	7.74256e-05
A_33_P3398448	PARP10	0.50344	11.1213	8.14351e-07	7.74446e-05
A_33_P3403615	FKBP1A	0.43037	8.2363	8.23025e-07	7.81417e-05
A_23_P103932	FGR	0.67991	13.3093	8.26998e-07	7.8391e-05
A_23_P84154	ARHGAP15	-0.367182	8.22242	8.32688e-07	7.88021e-05
A_33_P3352578	CLEC4D	0.80021	7.68324	8.39159e-07	7.92856e-05
A_23_P143120	ADAM17	0.556769	8.14832	8.42138e-07	7.94381e-05
A_23_P13073	PUS3	0.349029	8.55387	8.45604e-07	7.96359e-05
A_23_P33723	CD163	-0.94405	10.6244	8.66925e-07	8.1512e-05
A_19_P00803685	ANKRD33B	0.656602	7.27722	8.72601e-07	8.17814e-05
A_23_P122439	BTN2A2	0.483331	7.92493	8.71306e-07	8.17814e-05
A_33_P3363168	SSH2	-0.339671	8.76687	8.8265e-07	8.25902e-05
A_24_P344711	AGPAT3	0.437669	8.42892	8.89551e-07	8.31023e-05
A_33_P3374623	ABCA7	-0.467655	9.6417	9.03496e-07	8.42698e-05
A_24_P222655	C1QA	0.863526	6.52439	9.13079e-07	8.47562e-05
A_33_P3411328	LINC01136	0.442196	6.32903	9.12295e-07	8.47562e-05
A_24_P333326	CTAGE5	-0.294684	7.27647	9.10236e-07	8.47562e-05
A_33_P3355185	BCL2	0.561928	7.56767	9.17689e-07	8.49132e-05
A_23_P9255	SYK	-0.392238	9.66621	9.16335e-07	8.49132e-05
A_23_P97064	FBXO6	0.530727	6.88624	9.34365e-07	8.61822e-05
A_23_P8834	EPHX2	-0.321185	7.97668	9.33685e-07	8.61822e-05
A_23_P67529	KCNN4	0.628961	8.11514	9.47267e-07	8.7234e-05
A_21_P0014102	LOC643072	-0.471074	7.97863	9.55015e-07	8.78086e-05
A_23_P97250	GON4L	0.400908	9.85299	9.75043e-07	8.95087e-05
A_23_P53763	KIAA0226L	-0.558401	7.54396	9.80015e-07	8.98234e-05
A_23_P217319	FGF13	0.583918	6.83307	9.9429e-07	9.09885e-05
A_33_P3352970	IRAK2	1.3706	9.37633	9.99508e-07	9.13224e-05
A_23_P105562	VWF	-0.351345	5.82726	1.01678e-06	9.27545e-05
A_24_P36745	CXorf38	0.428975	8.84068	1.02442e-06	9.31597e-05
A_33_P3281403	TRAF3IP3	-0.464101	9.19691	1.02346e-06	9.31597e-05
A_23_P142424	IGFLR1	0.718284	11.6895	1.03004e-06	9.35243e-05
A_33_P3280418	MGC72080	0.346253	7.38546	1.03674e-06	9.38403e-05
A_23_P37569	MAN2A2	-0.407896	8.06483	1.03571e-06	9.38403e-05
A_23_P316960	GRINA	0.791131	8.98491	1.06016e-06	9.58109e-05
A_24_P357709	VPS8	-0.469565	6.64901	1.06924e-06	9.62305e-05
A_23_P120048	BAZ2B	-0.537068	7.18799	1.06879e-06	9.62305e-05
A_33_P3414907	NPL	-0.616471	6.90439	1.06976e-06	9.62305e-05
A_22_P00012431	lnc-PRMT8-2	-0.390369	7.33011	1.08145e-06	9.71323e-05
A_23_P347198	SP3	-0.401223	9.73257	1.08629e-06	9.74161e-05
A_33_P3298810	FFAR3	0.758978	9.03805	1.09936e-06	9.84366e-05
A_23_P104318	DDIT4	-0.437702	11.7874	1.11386e-06	9.95821e-05
A_33_P3404601	C2	0.461561	6.15979	1.11751e-06	9.97549e-05
A_33_P3267799	LILRB4	0.851918	9.44571	1.12111e-06	9.99232e-05
A_32_P210252	RPL22	-0.288259	12.2887	1.13365e-06	0.000100886
A_22_P00000616	lnc-ACOT9-1	0.327108	6.08467	1.14675e-06	0.000101896
A_33_P3283611	IFIT3	1.00095	10.2533	1.16599e-06	0.000103349
A_23_P105794	EPSTI1	0.691961	8.32935	1.16665e-06	0.000103349
A_33_P3263867	P2RX7	1.25446	9.61874	1.19705e-06	0.000105881
A_23_P25735	PSMA6	0.451997	12.0979	1.20471e-06	0.000106397
A_23_P144959	VCAN	-1.15669	10.1081	1.21037e-06	0.000106735
A_23_P64898	KLRG1	-0.395659	9.36824	1.2166e-06	0.000107121
A_23_P371787	SUSD6	0.654715	10.952	1.24108e-06	0.000109112
A_23_P97402	CAMK1G	0.688241	6.10541	1.244e-06	0.000109204
A_24_P192805	CARD17	0.801095	9.36562	1.27585e-06	0.000111663
A_32_P162187	C2	0.493747	6.64492	1.2746e-06	0.000111663
A_23_P32404	ISG20	0.500881	14.5862	1.28383e-06	0.000112193
A_23_P46725	EPC1	-0.439333	9.26864	1.31096e-06	0.000114392
A_24_P941912	DTX3L	0.674467	8.64727	1.33023e-06	0.0001159
A_23_P97700	TXNIP	0.672097	13.1174	1.33766e-06	0.000116373
A_24_P406060	RNF144B	0.591829	7.64095	1.34116e-06	0.000116503
A_33_P3250730	ASIC4	0.486223	9.0339	1.35351e-06	0.0001174
A_21_P0000024	FLT1	0.893148	6.99499	1.36629e-06	0.000118205
A_23_P61823	RAB24	0.48571	11.4242	1.36685e-06	0.000118205
A_22_P00014728	lnc-SLC2A13-2	0.766572	6.9015	1.37272e-06	0.000118537
A_23_P39465	BST2	0.48503	10.1344	1.37918e-06	0.000118567
A_23_P44768	TBK1	0.455998	8.9191	1.37806e-06	0.000118567
A_21_P0008807	lnc-OR4M2-7	0.403337	8.07088	1.37874e-06	0.000118567
A_32_P19294	GLT1D1	-0.514109	8.46147	1.38516e-06	0.000118905
A_33_P3352767	MC1R	-0.293573	7.21631	1.39389e-06	0.000119478
A_23_P41470	DDX60	0.533303	7.07392	1.39899e-06	0.000119739
A_23_P31873	RAB11FIP1	-0.416923	8.94078	1.41193e-06	0.000120669
A_23_P73548	GRIPAP1	0.319927	8.48786	1.4231e-06	0.000121446
A_33_P3383912	HLA-DRB3	0.778223	10.5078	1.44307e-06	0.00012297
A_33_P3878772	JAK2	0.738418	8.39194	1.44871e-06	0.000123269
A_24_P153568	MPEG1	-0.607954	9.14564	1.45263e-06	0.000123423
A_33_P3393766	C17orf96	0.43529	7.24046	1.46638e-06	0.000124409
A_33_P3245415	N4BP2L1	0.515219	8.30481	1.49346e-06	0.000126522
A_23_P206371	NOL3	0.570432	7.65829	1.54245e-06	0.000130105
A_33_P3222788	HECTD2-AS1	0.38139	6.64256	1.54245e-06	0.000130105
A_33_P3334828	INSL3	0.353071	7.531	1.54013e-06	0.000130105
A_32_P5251	RARA	0.464999	9.31202	1.55338e-06	0.000130837
A_23_P48997	PSTPIP1	-0.354251	10.4751	1.56253e-06	0.000131417
A_23_P125078	SLC26A11	-0.651684	10.062	1.56753e-06	0.000131648
A_33_P3333960	LINC00426	-0.489244	8.19111	1.57645e-06	0.000132206
A_23_P398566	NR4A3	-0.621884	8.23104	1.5859e-06	0.000132807
A_23_P48088	CD27	-0.330363	9.36247	1.59966e-06	0.000133767
A_24_P161018	PARP14	0.979704	10.6253	1.61549e-06	0.000134897
A_23_P51187	PRKCZ	-0.416481	8.95511	1.62761e-06	0.000135714
A_21_P0013714		0.410574	8.17957	1.63169e-06	0.00013586
A_23_P421423	TNFAIP2	1.10965	14.2149	1.64234e-06	0.000136552
A_33_P3271323	RHOQ	0.471698	10.792	1.65729e-06	0.000137598
A_22_P00016602	KIAA0040	0.358175	6.6786	1.666e-06	0.000138124
A_23_P42353	ETV7	1.04099	8.94062	1.67346e-06	0.000138545
A_23_P146572	NPDC1	0.374222	8.00428	1.68708e-06	0.000139474
A_33_P3310784	TM6SF1	-0.29976	6.15799	1.69521e-06	0.000139947
A_23_P411296	CEBPB	0.42916	13.5771	1.71986e-06	0.000141781
A_24_P318967	PDXK	0.517251	9.86686	1.73587e-06	0.000142898
A_33_P3210647	COL16A1	0.351247	6.68689	1.77177e-06	0.000145648
A_23_P306941	RGL4	-0.790491	7.95475	1.77439e-06	0.000145657
A_33_P3219090	INSIG1	-0.36734	9.24802	1.79006e-06	0.000146737
A_32_P57810	RNF157	0.336571	6.51884	1.80461e-06	0.000147587
A_33_P3388312	SKAP2	-0.371037	10.0079	1.8055e-06	0.000147587
A_23_P9280	LOC389765	-0.2366	7.90509	1.8235e-06	0.000148849
A_33_P3375859	CXCR2P1	0.88029	6.86003	1.83212e-06	0.000149134
A_23_P122443	HIST1H1C	-0.444901	11.3276	1.83157e-06	0.000149134
A_33_P3231472	TOR1B	0.338007	7.03282	1.8371e-06	0.000149331
A_23_P50368	OSCAR	0.562162	9.70592	1.84541e-06	0.000149797
A_23_P9293	TJP2	0.448483	7.08421	1.86042e-06	0.000150806
A_23_P118435	SUMO2	0.251563	11.1811	1.94575e-06	0.000157284
A_33_P3375665	FOXO3	-0.532187	9.49779	1.94527e-06	0.000157284
A_23_P87500	ORMDL2	0.545075	10.6675	1.96064e-06	0.000158085
A_23_P148121	EHBP1L1	0.360657	8.08277	1.96109e-06	0.000158085
A_23_P83438	UBE2Z	0.443715	9.58503	2.02141e-06	0.000162722
A_23_P167389	ARAP3	-0.551354	8.86063	2.02677e-06	0.000162928
A_32_P219520	TNFAIP8	-0.319843	10.4289	2.04164e-06	0.000163897
A_23_P69383	PARP9	0.862694	9.31866	2.04577e-06	0.000164003
A_23_P214330	SERPINB1	0.348077	10.8158	2.05283e-06	0.000164342
A_23_P7636	PTTG1	0.374274	8.77234	2.07332e-06	0.000165527
A_24_P382119	MTMR4	-0.483516	9.96087	2.0728e-06	0.000165527
A_23_P35791	RPS6KA4	0.307964	7.12971	2.07901e-06	0.000165754
A_23_P30900	HLA-DQA2	0.686505	7.69054	2.13094e-06	0.000169662
A_24_P67898	MGEA5	-0.608834	10.3561	2.13659e-06	0.000169879
A_23_P359738	EPC2	-0.374185	8.04299	2.1425e-06	0.000170117
A_23_P160849	FCER1G	0.602154	13.4548	2.16432e-06	0.000171616
A_23_P5831	HPCAL1	-0.558889	9.40855	2.20785e-06	0.000174829
A_23_P49429	NUDT16L1	-0.311844	9.42645	2.21687e-06	0.000175305
A_24_P226069	FGFBP2	-0.394306	8.51555	2.22648e-06	0.000175826
A_33_P3382177	TIMP2	-0.477698	9.00697	2.22974e-06	0.000175844
A_21_P0008460		-0.401265	6.24027	2.2412e-06	0.000176509
A_24_P243749	PDK4	-0.504971	7.21479	2.30207e-06	0.000181058
A_32_P55840	LINC01556	0.284974	5.66463	2.30733e-06	0.000181227
A_33_P3244669	TMEM30A	0.336945	10.3642	2.31483e-06	0.00018157
A_23_P206280	GPR56	-0.345644	9.56048	2.32972e-06	0.000182493
A_23_P206960	SEC14L1	-0.573391	11.6208	2.35153e-06	0.000183954
A_33_P3234277	HLA-DPA1	0.895918	10.2907	2.42705e-06	0.000189606
A_23_P58443	ANKHD1-EIF4EBP3	0.35827	8.11311	2.48491e-06	0.000193867
A_33_P3250680	CD40LG	-0.364339	8.58806	2.53249e-06	0.00019705
A_23_P397293	LY6K	-0.518743	6.47177	2.53135e-06	0.00019705
A_23_P105066	ILK	0.359381	9.17317	2.53672e-06	0.000197115
A_33_P3285764		-0.587284	7.28335	2.55861e-06	0.000198552
A_23_P112251	GNG10	0.811873	11.0036	2.57462e-06	0.000199528
A_22_P00012516		0.354172	6.87092	2.57822e-06	0.000199541
A_23_P110212	ACSL1	0.732203	10.0809	2.58624e-06	0.000199896
A_33_P3272628	FCER1G	0.629487	8.79465	2.59195e-06	0.000200071
A_23_P59877	FABP5	-0.5823	8.70904	2.60604e-06	0.000200893
A_33_P3255544	RNF130	-0.445936	9.91604	2.63234e-06	0.000202652
A_33_P3214720	ZC3H12A	0.628064	8.21671	2.65289e-06	0.000203964
A_23_P353717	RMI2	0.561866	6.97699	2.67493e-06	0.000205387
A_22_P00011042		0.467966	6.63135	2.69942e-06	0.000206994
A_19_P00315780	LOC101929709	0.512902	6.70312	2.74236e-06	0.000210011
A_23_P104892	EIF4G2	-0.360498	10.9627	2.75055e-06	0.000210361
A_23_P43157	MYBL1	0.500044	8.58011	2.75446e-06	0.000210384
A_24_P304071	IFIT2	0.645589	9.44169	2.7939e-06	0.000212982
A_22_P00025922	LOC101929007	-0.447916	6.66916	2.7958e-06	0.000212982
A_23_P140069	FBXL3	-0.315616	9.05965	2.81215e-06	0.000213948
A_23_P55936	FCGRT	-0.509405	11.4452	2.85474e-06	0.000216904
A_33_P3803639	TRAF2	0.370677	9.80061	2.86659e-06	0.000217521
A_22_P00022364	LOC100507054	-0.250846	8.09968	2.87789e-06	0.000218094
A_23_P256342	SNX13	-0.419613	8.34155	2.94536e-06	0.000222917
A_33_P3384452	TFDP1	-0.615596	8.14361	3.02457e-06	0.000228614
A_33_P3380417	SLC25A30	0.422712	7.85027	3.03386e-06	0.000229019
A_33_P3352085		0.864357	7.8865	3.04861e-06	0.000229834
A_24_P288836	HLA-DPB2	0.776093	9.29305	3.0614e-06	0.0002305
A_23_P329353	CNRIP1	-0.282595	5.68278	3.08166e-06	0.000231726
A_23_P117582	JDP2	-0.464362	9.23728	3.09949e-06	0.000232766
A_21_P0006889	lnc-PTEN-1	0.277184	6.24229	3.13837e-06	0.000235321
A_23_P321354	TMEM71	-0.429898	8.12628	3.14161e-06	0.000235321
A_33_P3250356	SH3D21	-0.40901	6.47767	3.16343e-06	0.000236651
A_33_P3474319	SLC37A2	0.611317	8.1614	3.19147e-06	0.000238443
A_24_P330773	CALCOCO2	0.334459	7.60171	3.22309e-06	0.000240496
A_24_P212129	ZNF33A	-0.213018	8.46558	3.23896e-06	0.000241371
A_23_P89941	CDKN2D	0.326952	11.3872	3.2752e-06	0.000243759
A_33_P3273885		0.672421	8.14995	3.29673e-06	0.000245049
A_23_P345118	PIM1	0.486198	11.2124	3.34165e-06	0.000248071
A_23_P330561	MCEMP1	0.839435	10.6604	3.34986e-06	0.000248363
A_19_P00804072	RNF213	0.732936	8.18184	3.37024e-06	0.000249307
A_24_P411121	TNFRSF18	0.422961	6.22639	3.37116e-06	0.000249307
A_23_P82929	NOV	-0.719255	6.11513	3.38672e-06	0.00025014
A_21_P0014651	LOC100129203	-0.344929	6.61114	3.39868e-06	0.00025062
A_33_P3340105	BASP1P1	-0.40837	6.44461	3.40182e-06	0.00025062
A_24_P106681	YWHAG	0.382384	11.2785	3.42983e-06	0.000252363
A_23_P259580	TAPBP	0.447297	7.40755	3.48181e-06	0.000255499
A_23_P347632	MTSS1	-0.291605	7.40576	3.48561e-06	0.000255499
A_22_P00017726	KIZ	-0.294678	8.84333	3.48188e-06	0.000255499
A_23_P140328	NEMF	-0.267688	9.35684	3.50554e-06	0.000256636
A_33_P3290394	IL2RG	0.388748	11.6949	3.52898e-06	0.000258027
A_32_P199462	C2orf80	0.529748	5.9739	3.55306e-06	0.000259463
A_23_P169278	AGTPBP1	-0.44097	7.92506	3.56872e-06	0.00026028
A_22_P00011829	lnc-PHF3-1	-0.380186	5.82481	3.61454e-06	0.000263054
A_33_P3244610	SIRPD	-0.487334	7.0777	3.6158e-06	0.000263054
A_23_P211285	NDUFV3	0.412057	9.24462	3.62673e-06	0.000263192
A_23_P54006	HECTD1	-0.281191	9.57854	3.62241e-06	0.000263192
A_23_P74928	MR1	0.40958	7.26953	3.68793e-06	0.000266967
A_33_P3208970	ZNF683	-0.313821	7.94594	3.68697e-06	0.000266967
A_24_P402080	MBP	-0.407353	11.0312	3.79638e-06	0.000274476
A_23_P45726	HNRNPR	0.252626	9.32425	3.8095e-06	0.000274742
A_23_P78092	EVI2A	-0.460124	11.5477	3.80818e-06	0.000274742
A_21_P0008538	LOC101927780	0.575916	6.64668	3.83688e-06	0.000276374
A_23_P57709	PCOLCE2	-0.852738	6.2941	3.84889e-06	0.000276897
A_24_P364807	LPCAT2	0.47692	7.39878	3.85533e-06	0.000277017
A_24_P125839	C21orf91	0.410213	7.3917	3.87433e-06	0.00027804
A_23_P151805	FBLN5	-0.290867	7.79923	3.94258e-06	0.000282589
A_24_P28295	RABGAP1L	-0.30653	8.16494	3.94875e-06	0.000282683
A_23_P53891	KLF5	0.692803	6.52841	3.9908e-06	0.000285342
A_24_P280664	GBP7	0.248903	5.57313	4.03825e-06	0.00028838
A_33_P3396404	CLLU1OS	-0.62116	6.90638	4.06429e-06	0.000289885
A_23_P99540	ZFP36L1	-0.626076	13.724	4.1506e-06	0.000295678
A_23_P76109	RILPL2	0.611155	12.0805	4.17057e-06	0.000296737
A_24_P289178	C16orf74	-0.380046	6.48253	4.18337e-06	0.000297285
A_24_P63019	IL1R2	0.660711	7.74966	4.2397e-06	0.000300921
A_23_P156687	CFB	0.616587	6.1459	4.25024e-06	0.000301297
A_23_P97296	NECAP2	0.275854	10.7189	4.25536e-06	0.000301297
A_33_P3307163	RBM20	0.556879	7.64376	4.26616e-06	0.000301695
A_23_P71752	ZFAND5	-0.482874	10.5156	4.30558e-06	0.000304113
A_24_P169148	HMGB1	-0.3635	11.1153	4.35177e-06	0.000307003
A_24_P941167	APOL6	0.801845	10.9682	4.3625e-06	0.000307388
A_23_P117494	MTHFD1	0.398955	7.28854	4.47924e-06	0.000315231
A_24_P557479	XAF1	0.709821	8.73373	4.5649e-06	0.000320484
A_24_P873414	PLEKHB2	0.476214	10.9803	4.56271e-06	0.000320484
A_23_P120153	RNF149	0.368397	12.6355	4.59781e-06	0.00032214
A_32_P116206	RELL1	-0.25257	8.33607	4.59956e-06	0.00032214
A_23_P81441	DCANP1	0.454687	6.42507	4.646e-06	0.000325002
A_23_P257578	SRA1	0.413042	8.36218	4.72434e-06	0.00032982
A_23_P363896	LRRC75A-AS1	-0.261777	13.1058	4.7262e-06	0.00032982
A_33_P3295786	FAM159A	-0.310492	8.33253	4.7442e-06	0.000330679
A_23_P58390	C4orf32	0.704783	7.84642	4.77086e-06	0.00033214
A_33_P3594214	OR7E12P	0.286196	6.54268	4.79434e-06	0.000333376
A_23_P252082	TMEM176A	0.52336	7.2048	4.80081e-06	0.000333427
A_32_P121085	DOK3	-0.609788	9.09416	4.81113e-06	0.000333746
A_23_P68505	FAM217B	-0.279246	9.02877	4.88916e-06	0.000338755
A_23_P46852	OBFC1	0.397065	7.43855	4.9265e-06	0.000340936
A_22_P00004879	lnc-CYS1-2	0.283512	6.00348	4.95579e-06	0.000342555
A_23_P37983	MT1B	1.10757	11.9838	5.05303e-06	0.000348863
A_23_P259521	WDR41	0.318644	7.3887	5.09813e-06	0.000351144
A_24_P12136	S100Z	-0.391052	6.34198	5.09374e-06	0.000351144
A_21_P0007219	lnc-AP000769.1-1	0.457995	6.19582	5.1046e-06	0.000351174
A_23_P34233	QPRT	0.267378	6.17199	5.15111e-06	0.000353955
A_23_P94501	ANXA1	-0.385378	11.6643	5.19738e-06	0.000356713
A_23_P64343	TIMM10	0.461217	9.19132	5.22752e-06	0.000358359
A_24_P927716	SLED1	0.697788	7.03451	5.24059e-06	0.000358832
A_22_P00002067	lnc-BLID-3	-0.298407	6.42361	5.28641e-06	0.000361544
A_32_P131640	SLITRK4	0.413904	6.00675	5.33853e-06	0.00036468
A_23_P129556	IL4R	0.339268	12.1907	5.35471e-06	0.000365087
A_23_P122545	NELFE	0.313119	10.1841	5.35703e-06	0.000365087
A_23_P214876	JARID2	-0.424447	8.86123	5.44647e-06	0.000370749
A_24_P370887	VAMP3	0.336318	8.98612	5.4732e-06	0.000372133
A_23_P151075	ARHGDIB	-0.314396	13.385	5.51536e-06	0.000374562
A_23_P106675	PLCG2	-0.279122	8.97844	5.53053e-06	0.000375154
A_33_P3272698	DUSP23	0.435959	9.90402	5.57979e-06	0.000378055
A_21_P0010872	ANTXRLP1	-0.394931	7.61133	5.6659e-06	0.000383076
A_33_P3224819	SLC45A4	-0.611596	8.28459	5.66705e-06	0.000383076
A_33_P3362088	P2RX4	0.646799	11.967	5.67813e-06	0.000383379
A_24_P400473	SLC25A44	0.367632	8.28192	5.73705e-06	0.000386908
A_33_P3315375	SLFN11	0.443687	9.08563	5.81393e-06	0.00039164
A_22_P00002496		0.345078	7.04279	5.90365e-06	0.000397224
A_23_P8013	HIST1H2BL	-0.352191	10.8857	5.91511e-06	0.000397535
A_23_P46936	EGR2	0.647752	8.86581	5.98685e-06	0.000401429
A_23_P105862	FRY	-0.590656	7.39072	5.98121e-06	0.000401429
A_22_P00001151	PCED1B-AS1	-0.330719	7.24713	6.05092e-06	0.000405259
A_24_P389959	COPZ1	0.269958	10.6829	6.07376e-06	0.00040632
A_33_P3328026	CDK19	-0.354906	10.2242	6.0947e-06	0.000407253
A_23_P95302	RFC5	-0.275881	7.73208	6.10433e-06	0.000407429
A_23_P215154	NUB1	0.428156	8.56841	6.11438e-06	0.000407632
A_23_P213247	FBXL5	0.465947	10.4438	6.12463e-06	0.000407849
A_23_P96350	PRAF2	0.287155	8.63893	6.15599e-06	0.000409468
A_32_P351968	HLA-DMB	1.17417	10.7887	6.24028e-06	0.000414343
A_33_P3229181	SLC12A9	-0.373213	10.0154	6.24351e-06	0.000414343
A_24_P7594	APOL6	0.556492	7.37734	6.33805e-06	0.000420137
A_19_P00803019		-0.31817	6.50273	6.37377e-06	0.000422025
A_23_P64611	P2RY6	0.792994	7.12653	6.38706e-06	0.000422424
A_23_P207456	CCL8	1.30776	7.54358	6.40819e-06	0.000423341
A_24_P595717	FAM179A	-0.45077	6.31836	6.42913e-06	0.000424243
A_23_P30122	IL2	0.487571	6.00697	6.44258e-06	0.000424648
A_33_P3416574	AIG1	0.436112	7.41171	6.4569e-06	0.000425111
A_24_P350245	DOCK5	-0.465778	7.36918	6.47556e-06	0.000425858
A_23_P152066	UBR1	0.399513	8.55249	6.55316e-06	0.000430475
A_23_P7325	BST1	0.559695	8.752	6.61959e-06	0.000434348
A_24_P398940	CASC4	-0.326252	8.86023	6.63709e-06	0.000435006
A_24_P166443	HLA-DPB1	0.694208	11.8682	6.65633e-06	0.000435776
A_21_P0010244	lnc-ETS2-4	0.477921	6.15252	6.67002e-06	0.000436182
A_23_P301247	HIST2H2AC	-0.588838	11.287	6.68488e-06	0.000436663
A_24_P322353	PSTPIP2	0.730021	7.31332	6.7359e-06	0.000439503
A_33_P3359753	CCSAP	-0.305345	9.40433	6.74816e-06	0.00043981
A_24_P141214	STOM	0.523461	9.24951	6.76838e-06	0.000440634
A_33_P3296587	CP	0.60601	6.17422	6.88097e-06	0.000447463
A_33_P3350074	SLC25A19	-0.378231	9.97764	6.89739e-06	0.00044803
A_33_P3377199	PRDX1	0.504169	11.7299	7.04603e-06	0.000455651
A_19_P00320242	lnc-SNURF-1	-0.288955	7.10055	7.02514e-06	0.000455651
A_23_P213754	PAIP2	-0.320342	9.95339	7.04475e-06	0.000455651
A_33_P3284345	NRG1	-0.406721	5.97778	7.03671e-06	0.000455651
A_33_P3514859	LOC101929709	0.462845	7.19434	7.13795e-06	0.000461083
A_21_P0014894		0.643186	7.0503	7.27456e-06	0.000467314
A_23_P161338	PPA1	0.600879	9.91221	7.26173e-06	0.000467314
A_33_P3329098	WTAP	0.486311	8.6813	7.25962e-06	0.000467314
A_32_P75094	AIFM2	0.334542	7.28226	7.27344e-06	0.000467314
A_23_P355824	MGRN1	0.326992	9.92479	7.26932e-06	0.000467314
A_21_P0004108		0.510325	6.25055	7.32543e-06	0.000469546
A_19_P00322260	LOC101929709	0.449481	6.77182	7.31768e-06	0.000469546
A_33_P3323559	CRYAA	0.456241	7.31287	7.39465e-06	0.000473461
A_33_P3301266	BTNL8	-0.31521	6.15859	7.43065e-06	0.000475243
A_24_P943566	PHACTR1	-0.775854	8.70692	7.44236e-06	0.00047547
A_23_P500861	SYNE1	-0.293023	8.85508	7.51261e-06	0.000479431
A_23_P165937	DSN1	-0.223231	6.85853	7.52309e-06	0.000479574
A_22_P00018817	SP140	0.449393	7.43025	7.53558e-06	0.000479845
A_23_P26583	NLRC5	0.511665	7.56014	7.55604e-06	0.000480097
A_33_P3213707	PDCD1LG2	0.43778	5.92222	7.55444e-06	0.000480097
A_23_P39237	ZFP36	0.6567	12.3846	7.68965e-06	0.000487897
A_22_P00006229	LOC100507054	-0.225894	6.62781	7.69557e-06	0.000487897
A_23_P131816	DNTTIP1	-0.329182	9.83568	7.70886e-06	0.000488032
A_24_P304154	AMPD3	-0.356121	7.50489	7.71447e-06	0.000488032
A_33_P3348919	ZNF705B	0.25172	5.59318	7.76621e-06	0.000490772
A_22_P00011121	LOC101928143	-0.457664	6.82657	7.79263e-06	0.000491907
A_23_P57118	TGM3	-0.624633	6.43017	7.88279e-06	0.00049706
A_24_P172481	TRIM22	0.562506	9.03653	7.939e-06	0.000498842
A_24_P362317	ADAR	0.434133	11.2503	7.95392e-06	0.000498842
A_23_P159382	SEC24D	0.341903	8.31027	7.92123e-06	0.000498842
A_33_P3252925	JADE1	-0.265666	9.04129	7.94732e-06	0.000498842
A_24_P673063	FABP5	-0.546679	7.45398	7.93893e-06	0.000498842
A_23_P48056	CKAP4	0.630738	7.87277	8.08026e-06	0.000506221
A_23_P85693	GBP2	0.676381	11.3132	8.12581e-06	0.000507483
A_24_P89457	CDKN1A	0.623961	6.60393	8.12321e-06	0.000507483
A_33_P3335845	WDR33	-0.398275	9.26168	8.13528e-06	0.000507483
A_23_P22444	CFP	-0.429454	10.8765	8.13464e-06	0.000507483
A_33_P3340424		0.331396	9.81462	8.21921e-06	0.00051217
A_33_P3363933	FCRL6	-0.32713	7.78323	8.2392e-06	0.000512866
A_23_P83098	ALDH1A1	0.768121	6.66344	8.30519e-06	0.000516422
A_23_P23438	SEMA4A	0.41498	6.29465	8.41519e-06	0.000522703
A_23_P19352	CNPY3	-0.427483	8.73226	8.59337e-06	0.000533202
A_23_P212354	CCR2	0.458528	7.51697	8.61126e-06	0.000533742
A_22_P00010504	LOC101929709	0.383014	6.48481	8.67909e-06	0.000536826
A_22_P00000083	PANDAR	0.337795	6.18732	8.67946e-06	0.000536826
A_33_P3305758	CAPG	0.556316	7.25504	8.73539e-06	0.000539712
A_33_P3318581	PLOD2	-0.314275	5.95027	8.8361e-06	0.000545355
A_32_P2452	TMTC1	0.319633	5.80373	8.85586e-06	0.000545877
A_23_P127128	DNAJC1	0.298403	9.53438	8.86332e-06	0.000545877
A_24_P923251	TGM2	0.912269	7.19024	8.87479e-06	0.000546006
A_23_P210939	EIF6	0.359856	10.0601	9.02679e-06	0.000553602
A_32_P18258	TALDO1	0.330567	12.9675	9.02106e-06	0.000553602
A_23_P369746		0.273466	7.15667	9.01543e-06	0.000553602
A_24_P363278	MAK	-0.562327	5.8222	9.10528e-06	0.000557828
A_23_P126735	IL10	-0.44359	6.26295	9.18047e-06	0.000561843
A_23_P157465	UBXN8	0.597876	7.14407	9.2495e-06	0.000563696
A_33_P3248272	UBXN8	0.329569	6.07513	9.24185e-06	0.000563696
A_22_P00023149		-0.364763	5.78103	9.2303e-06	0.000563696
A_23_P17345	MAFB	-0.582004	10.4698	9.24851e-06	0.000563696
A_33_P3259902		-0.360165	8.87389	9.37045e-06	0.00057047
A_24_P288754	PIGA	-0.350327	8.5839	9.41041e-06	0.000572305
A_22_P00025678	lnc-PRMT8-2	-0.419191	7.78402	9.50349e-06	0.000577362
A_33_P3247838	ZNF844	-0.450065	7.70842	9.58303e-06	0.000581587
A_22_P00019999	lnc-FBXL5-1	0.491135	6.23803	9.61821e-06	0.000583114
A_24_P303524	MICALL2	0.383444	6.79929	9.68958e-06	0.000586219
A_33_P3402091	MERTK	-0.478573	6.23338	9.68684e-06	0.000586219
A_21_P0008248		-0.315754	6.85267	9.72755e-06	0.000587905
A_33_P3240843	TMEM71	-0.438194	8.05204	9.73983e-06	0.000588037
A_33_P3260322	NR6A1	0.406746	6.33171	9.7508e-06	0.00058809
A_24_P233570	PSMB1	0.271907	13.1123	9.78859e-06	0.000589758
A_23_P102000	CXCR4	-0.59577	15.644	9.81664e-06	0.000590836
A_33_P3262191	CPNE7	-0.339035	7.63216	9.97972e-06	0.00060003
A_24_P148836	KLHDC8B	-0.469184	6.3064	1.00023e-05	0.000600766
A_33_P3258346	XAF1	0.567653	7.5602	1.00223e-05	0.00060135
A_33_P3265222	KIAA1324	-0.402682	6.16016	1.00774e-05	0.000604032
A_23_P48029	CLEC4A	0.680519	9.88271	1.00969e-05	0.000604577
A_33_P3799936	ARHGEF10L	0.657047	8.84717	1.01648e-05	0.000608019
A_23_P340848	PTGIR	0.521304	6.8209	1.02861e-05	0.000614639
A_33_P3273884	HLA-DQA1	0.757582	8.88936	1.03213e-05	0.00061611
A_19_P00322096	TDRG1	0.362206	8.15464	1.03346e-05	0.000616275
A_23_P156180	SLC22A4	0.446637	7.23491	1.03992e-05	0.00061945
A_23_P27367	KDSR	0.328136	7.25123	1.04091e-05	0.00061945
A_23_P141394	WIPI1	-0.318153	8.54661	1.0446e-05	0.000621007
A_23_P86653	SRGN	0.478961	14.3068	1.04696e-05	0.000621777
A_24_P355649	FLI1	-0.321421	10.0917	1.05162e-05	0.000623909
A_23_P153197	TGIF1	-0.34166	7.59506	1.05858e-05	0.000627396
A_23_P23194	PINK1	-0.310806	8.01855	1.06069e-05	0.00062801
A_23_P11729	ZBTB7B	0.393397	6.73249	1.06514e-05	0.000630003
A_24_P943113	EIF4E3	0.320853	7.07756	1.06635e-05	0.000630077
A_21_P0008205	lnc-GPR183-2	0.406081	6.42422	1.06887e-05	0.000630287
A_24_P289726	PSMD3	0.282276	7.43651	1.06812e-05	0.000630287
A_21_P0000075	SAP25	-0.389726	12.1017	1.07011e-05	0.000630379
A_33_P3244141	NDEL1	-0.333247	10.2297	1.07686e-05	0.000633713
A_23_P40240	CTSZ	0.518792	8.16349	1.07828e-05	0.000633909
A_22_P00002209	LINC00847	-0.299215	6.39345	1.09179e-05	0.000640666
A_23_P61674	CLK4	-0.326798	7.5833	1.09308e-05	0.000640666
A_23_P142974	ARHGAP25	-0.378486	11.7062	1.09252e-05	0.000640666
A_23_P157007	TMEM176B	0.64086	7.57703	1.09438e-05	0.000640787
A_22_P00015397	lnc-SRP54-1	0.395559	7.5724	1.0978e-05	0.000641462
A_22_P00014065	LINC01429	0.247848	6.3383	1.09884e-05	0.000641462
A_23_P124927	RGS14	-0.340036	7.49726	1.09861e-05	0.000641462
A_24_P161959	TMEM179B	0.355478	7.89728	1.10203e-05	0.000642676
A_23_P22660	CYSLTR1	-0.316775	7.77558	1.10567e-05	0.000644155
A_23_P166677	MFSD1	-0.416351	9.56036	1.11371e-05	0.000648193
A_22_P00018876	lnc-FNDC9-2	-0.339155	5.95016	1.11511e-05	0.000648355
A_23_P29046	CBR1	0.460582	8.06334	1.11933e-05	0.000649839
A_33_P3339066	RNPC3	-0.292375	9.86059	1.11989e-05	0.000649839
A_23_P61398	PIM3	0.711186	12.4281	1.13681e-05	0.000659
A_33_P3231888	C5orf15	0.44667	7.68171	1.14136e-05	0.000660979
A_32_P49844	RHOQ	0.423242	10.6741	1.18249e-05	0.000684117
A_33_P3341722		0.547295	11.17	1.18987e-05	0.000687703
A_23_P257895	MAPK1	-0.372122	8.80604	1.19178e-05	0.00068812
A_23_P110473	NAIP	-0.428866	8.47294	1.19458e-05	0.000689057
A_23_P42718	NFE2L3	0.497263	7.16423	1.20171e-05	0.000692482
A_23_P127195	PRPF18	-0.237219	8.44106	1.205e-05	0.000693694
A_22_P00005519	lnc-EBF3-6	-0.251943	6.08723	1.21148e-05	0.000696732
A_21_P0008364	LOC101928767	0.351795	6.77861	1.21399e-05	0.000697486
A_33_P3274127	SPATC1	0.435693	6.00677	1.21594e-05	0.000697918
A_33_P3372752	LOC400682	-0.464361	6.32887	1.2329e-05	0.000706955
A_23_P114839	FHL3	0.344892	6.67232	1.2343e-05	0.000707064
A_24_P278126	NBN	0.753411	7.44075	1.2371e-05	0.000707967
A_23_P132388	SCO2	0.412403	9.77475	1.27674e-05	0.000729935
A_33_P3300495	PLGLB1	-0.29669	7.45235	1.27913e-05	0.000730585
A_33_P3342081	PRDM1	0.26132	9.47536	1.28254e-05	0.000731188
A_23_P137935	MNDA	-0.618459	10.1253	1.2827e-05	0.000731188
A_19_P00316326	MAP3K13	0.406461	8.32605	1.28678e-05	0.000732081
A_21_P0013898		-0.315318	6.1658	1.28671e-05	0.000732081
A_32_P52018	PHACTR1	-0.942159	9.87132	1.29962e-05	0.000738665
A_33_P3256793	KIAA1324	-0.423684	6.73808	1.30504e-05	0.000741023
A_33_P3368785	DLGAP1-AS1	-0.262663	9.56986	1.30721e-05	0.000741532
A_23_P119835	NLRC4	-0.465959	8.40507	1.31673e-05	0.000746201
A_32_P49848	RHOQ	0.399856	8.41895	1.32305e-05	0.000749056
A_23_P99253	LIN7A	-0.403181	6.84529	1.32606e-05	0.00075003
A_33_P3288364	SPATA2L	0.31431	9.85752	1.33199e-05	0.00075265
A_23_P168828	KLF10	0.633714	8.67983	1.33613e-05	0.00075426
A_33_P3272948	C17orf107	0.541387	6.64499	1.34046e-05	0.000755973
A_33_P3256902		0.446715	10.466	1.34394e-05	0.0007572
A_22_P00013430	BTG1	-0.405065	13.8853	1.35549e-05	0.000762252
A_23_P61637	HAL	-0.411209	5.9404	1.35553e-05	0.000762252
A_22_P00009085	LOC100507006	-0.549089	8.02053	1.37921e-05	0.000774818
A_21_P0008396	lnc-TNFAIP2-1	0.283191	5.78171	1.38364e-05	0.000776558
A_23_P147431	LYN	0.462874	12.3266	1.40517e-05	0.000787883
A_22_P00021552	lnc-CGN-1	-0.456067	6.35253	1.41681e-05	0.000793648
A_24_P142118	THBS1	-1.0658	10.7328	1.42403e-05	0.000796925
A_24_P213228		0.200613	9.26284	1.42642e-05	0.000797494
A_24_P179903	AK2	0.404165	10.654	1.42983e-05	0.000798631
A_23_P366216	HIST1H2BH	-0.327692	10.4376	1.43526e-05	0.000800896
A_24_P181585	LRRC59	0.293647	7.98073	1.43699e-05	0.000801095
A_23_P24275	IDI2-AS1	0.247006	6.31401	1.44115e-05	0.000802647
A_23_P151614	PSME1	0.402455	8.78898	1.45692e-05	0.000808333
A_23_P116512	PRR5L	0.334835	7.44424	1.45661e-05	0.000808333
A_22_P00009053	LOC101928236	0.254755	5.96787	1.45499e-05	0.000808333
A_33_P3257312	ATG2A	-0.68516	12.5366	1.45285e-05	0.000808333
A_33_P3267356	GLS	0.333264	9.27466	1.46314e-05	0.000811012
A_23_P339773	TPRG1L	-0.324153	7.38414	1.4814e-05	0.00082035
A_21_P0014115		-0.471896	8.46374	1.48453e-05	0.000821303
A_23_P413641	PREX1	-0.474197	11.9231	1.51393e-05	0.000836774
A_22_P00000872		-0.360269	7.24815	1.53083e-05	0.000845314
A_33_P3258392	EDN1	0.748688	6.38762	1.53343e-05	0.000845944
A_23_P163027	PARP2	-0.263712	7.34286	1.53524e-05	0.00084614
A_23_P23074	IFI44	0.670569	9.1862	1.53753e-05	0.000846599
A_22_P00012541	LINC00476	-0.27783	7.9686	1.53985e-05	0.000847078
A_23_P203888	MMP19	-0.85724	7.49689	1.54136e-05	0.000847105
A_23_P335039	ZNF721	-0.290665	8.97586	1.54509e-05	0.000848359
A_24_P406006	LPCAT1	-0.674319	7.62481	1.56422e-05	0.00085805
A_23_P133293	MCTP1	0.682731	8.20857	1.56744e-05	0.000859006
A_24_P68908	LOC344887	0.421103	5.87379	1.57377e-05	0.000860049
A_23_P396666	TBC1D2B	0.231752	9.55065	1.57295e-05	0.000860049
A_23_P315815	NRG1	-0.288399	5.77109	1.57089e-05	0.000860049
A_33_P3244122	HAAO	0.339106	6.18841	1.58557e-05	0.000865682
A_33_P3320127	RAB8A	0.307047	9.89176	1.60108e-05	0.000873333
A_22_P00012929	PRC1-AS1	0.319611	6.59857	1.60566e-05	0.000875007
A_23_P341223	KLHL21	-0.546596	9.91707	1.6127e-05	0.000878026
A_23_P206441	FANCA	0.359431	6.64586	1.6143e-05	0.000878075
A_21_P0014177	LOC101926963	0.331976	7.16136	1.62005e-05	0.000879738
A_23_P45999	FBXO2	0.275538	7.01026	1.62038e-05	0.000879738
A_23_P33791	SSBP2	-0.41545	7.50355	1.62904e-05	0.000883613
A_33_P3256232	MIIP	0.260284	10.4697	1.63428e-05	0.000884809
A_24_P262201	SULT1A4	-0.272742	9.37427	1.63295e-05	0.000884809
A_24_P58054	SLC9A8	0.437425	6.61098	1.65149e-05	0.000893294
A_23_P30435	TNIP1	0.327506	11.5171	1.66712e-05	0.00090091
A_32_P193646	RBMX	-0.300929	7.0329	1.67201e-05	0.000902715
A_21_P0000650	ZNF253	-0.307267	11.4019	1.67541e-05	0.00090371
A_23_P35467	CISD1	0.284897	8.69296	1.67875e-05	0.000904678
A_23_P15414	SCARF1	0.717585	10.1393	1.68511e-05	0.00090726
A_33_P3408221	SEC14L1P1	-0.394052	7.70582	1.69737e-05	0.000913021
A_23_P417113	RBM33	-0.400329	7.30903	1.70532e-05	0.00091645
A_33_P3412900	CBLN3	0.331178	6.40474	1.71163e-05	0.00091899
A_21_P0005443	LINC00996	0.631795	6.43657	1.71714e-05	0.0009211
A_24_P59667	JAK3	0.471706	11.8054	1.71944e-05	0.000921486
A_22_P00001519	lnc-ARHGAP25-1	-0.43588	6.52515	1.73951e-05	0.000931381
A_23_P35576	ZNF518A	-0.308847	6.79858	1.77081e-05	0.00094727
A_33_P3301394		-0.370732	8.66399	1.7933e-05	0.000958419
A_23_P352619	TIFA	0.379045	5.99273	1.80089e-05	0.000961595
A_24_P835500	ITPRIPL2	0.350796	7.58215	1.8076e-05	0.000964293
A_23_P147805	UPP1	0.40992	9.64215	1.81859e-05	0.000968377
A_23_P148463	CUL4B	-0.316548	7.04444	1.81726e-05	0.000968377
A_23_P31765	PKIA	-0.332087	8.0896	1.83581e-05	0.000976158
A_33_P3865368	LOC254896	-0.506735	6.7722	1.83655e-05	0.000976158
A_21_P0012676	GK3P	0.541633	8.51937	1.84411e-05	0.000979278
A_33_P3276450	SPATC1	0.256011	5.68743	1.84685e-05	0.00097984
A_22_P00009905	HEIH	-0.407208	10.5287	1.85542e-05	0.000982596
A_23_P201790	PPP1R12B	-0.615505	8.15191	1.85413e-05	0.000982596
A_24_P915007	NACC1	0.324167	7.39823	1.85949e-05	0.000983078
A_23_P401700	APBB1IP	-0.402731	11.405	1.85971e-05	0.000983078
A_22_P00001388	LOC101927100	0.452533	6.28852	1.86652e-05	0.000984891
A_23_P97990	HTRA1	-0.597303	6.464	1.86558e-05	0.000984891
A_33_P3403851		0.43717	9.21063	1.87271e-05	0.000987261
A_23_P102391	SLC40A1	-0.363399	7.54033	1.91977e-05	0.00101115
A_23_P204016	CACNB3	0.245719	6.42736	1.93587e-05	0.00101871
A_33_P3417695	ODF3B	0.796501	9.2815	1.93786e-05	0.00101884
A_33_P3283619	SH2D1A	-0.318568	9.73699	1.94363e-05	0.00102095
A_19_P00319917	NUP50-AS1	0.304483	6.20752	1.94919e-05	0.00102202
A_33_P3315504	ERI1	0.216677	7.04641	1.94799e-05	0.00102202
A_24_P337058	CCNL1	0.434984	10.5667	1.95646e-05	0.00102491
A_23_P152548	SCPEP1	0.718775	9.59675	1.98489e-05	0.00103887
A_33_P3359115	LMBRD1	-0.390688	9.92324	1.99015e-05	0.00104069
A_23_P125748	ZMAT1	-0.317674	6.77791	1.99468e-05	0.00104212
A_23_P70688	LY86	-0.29488	8.45155	1.99909e-05	0.00104349
A_33_P3311403	MRVI1	-0.526122	6.77724	2.00818e-05	0.00104729
A_23_P30283	FAM174A	-0.368083	7.185	2.01129e-05	0.00104798
A_33_P3254460	DLK2	0.251722	6.32056	2.04382e-05	0.00106397
A_24_P278747	CCND2	0.335219	8.12897	2.0591e-05	0.00107051
A_33_P3296871	ZNF33B	-0.218776	8.08174	2.06005e-05	0.00107051
A_33_P3291732		0.296851	6.55133	2.06695e-05	0.00107313
A_23_P128974	BATF	0.341677	10.678	2.07547e-05	0.0010766
A_33_P3355014	TMEM229B	0.351031	8.14035	2.08447e-05	0.0010803
A_32_P98975	C15orf57	0.265004	7.5286	2.09996e-05	0.00108736
A_33_P3246829	IL1RN	0.556462	6.99227	2.10594e-05	0.00108949
A_23_P387471	MICB	0.37187	10.0997	2.13943e-05	0.00110584
A_24_P333019	RNF24	0.314858	7.20665	2.15866e-05	0.00111478
A_33_P3258617	PLIN2	-0.629026	9.05699	2.16742e-05	0.00111832
A_19_P00807336	PPA1	0.594836	8.9893	2.18381e-05	0.00112344
A_33_P3226832	F3	0.580143	6.48757	2.18565e-05	0.00112344
A_23_P214739	FBXL4	-0.214517	8.17709	2.187e-05	0.00112344
A_23_P81241	NDFIP1	-0.233597	9.32005	2.1853e-05	0.00112344
A_33_P3225096	MTMR10	-0.299451	6.27507	2.18243e-05	0.00112344
A_23_P22915	SLC30A7	0.355917	8.18517	2.20109e-05	0.00112968
A_23_P209678	PLEK	0.773202	10.9819	2.20968e-05	0.0011311
A_33_P3404651	TTC7A	0.276227	7.83276	2.20591e-05	0.0011311
A_33_P3378835	SLC9A3R1	-0.289069	10.3593	2.20921e-05	0.0011311
A_33_P3718734	LOC729083	-0.352041	7.06314	2.22585e-05	0.00113837
A_23_P414252	SNX8	0.400828	7.33731	2.23354e-05	0.0011413
A_32_P152696		0.319266	6.00949	2.24406e-05	0.00114567
A_23_P111000	PSMB9	0.672993	12.2563	2.30113e-05	0.00117378
A_22_P00009172	LOC100507577	-0.236923	8.10087	2.3082e-05	0.00117635
A_33_P3316273	CCL3	1.17216	14.2286	2.31303e-05	0.00117778
A_23_P50946	RAMP1	0.486466	8.46409	2.3155e-05	0.00117801
A_33_P3767927	NR3C1	-0.356837	11.1977	2.32249e-05	0.00118053
A_24_P941866	C5orf56	0.357446	6.48034	2.3482e-05	0.00119256
A_23_P78458	ZNF350	-0.26775	8.46707	2.36985e-05	0.00120251
A_24_P328504	SP140	0.425285	10.5659	2.38089e-05	0.00120706
A_23_P379071	FBXL13	-0.496964	6.8541	2.40481e-05	0.00121812
A_21_P0014281		-0.427395	7.41563	2.43529e-05	0.00123249
A_23_P37441	B2M	0.532785	16.3607	2.44933e-05	0.00123852
A_24_P12401	VEGFA	-0.730155	8.0292	2.45291e-05	0.00123925
A_24_P214858	TREML2	0.412842	6.71992	2.46612e-05	0.00124054
A_24_P191588	ALAS1	0.310175	7.15622	2.46574e-05	0.00124054
A_23_P385206	STX12	0.290268	8.52642	2.46375e-05	0.00124054
A_24_P273413	EML4	0.283367	11.1833	2.46373e-05	0.00124054
A_33_P3398697	PICK1	-0.359569	9.16691	2.46046e-05	0.00124054
A_23_P427703	MT1L	1.08012	11.8222	2.47058e-05	0.00124171
A_24_P23034	ZNFX1	0.319732	6.81711	2.47897e-05	0.00124471
A_33_P3251985	MFSD1	-0.46019	8.98614	2.48082e-05	0.00124471
A_19_P00321383		0.311935	5.84614	2.50568e-05	0.00125522
A_33_P3282556	TMEM204	-0.374735	9.00083	2.50608e-05	0.00125522
A_24_P87490	TVP23C	0.266821	7.83616	2.53726e-05	0.00126829
A_21_P0000305	PDCL3	-0.290323	8.88284	2.53872e-05	0.00126829
A_23_P65532	PELI2	-0.49557	8.05741	2.53557e-05	0.00126829
A_23_P19226	DSE	0.510054	10.758	2.55165e-05	0.00127257
A_21_P0013753	XLOC_l2_015451	0.412887	11.8656	2.55025e-05	0.00127257
A_21_P0011731	ZNF728	-0.254909	9.90965	2.55897e-05	0.00127513
A_33_P3271241	PPA1	0.580147	9.48045	2.56455e-05	0.00127681
A_23_P79518	IL1B	1.31967	12.7707	2.59412e-05	0.00129043
A_19_P00318280	LOC100506860	0.389644	7.06011	2.60058e-05	0.00129254
A_33_P3373364	CLIC4	0.629918	7.51778	2.60789e-05	0.00129396
A_23_P156049	HEXB	-0.476024	9.3087	2.6072e-05	0.00129396
A_23_P116235	MDK	0.297238	6.66096	2.61204e-05	0.00129492
A_33_P3406066	ZNF776	-0.259466	7.66084	2.62302e-05	0.00129815
A_23_P32414	STK26	-0.306917	9.98402	2.6222e-05	0.00129815
A_24_P179816	SLC27A3	0.285829	7.19797	2.64044e-05	0.00130566
A_23_P316974	SYNJ2	0.284754	7.00332	2.64559e-05	0.0013071
A_23_P101208	CYB5A	0.359249	8.40843	2.65882e-05	0.00131252
A_33_P3414037	LOC101929574	0.451077	5.93568	2.66993e-05	0.00131689
A_23_P87545	IFITM3	0.490673	14.2273	2.67404e-05	0.00131779
A_33_P3240018	PDE3B	-0.242547	8.28907	2.6954e-05	0.0013272
A_33_P3367332	FAM213B	-0.464087	9.39357	2.71439e-05	0.00133542
A_23_P41854	CARD6	0.433238	8.05865	2.73851e-05	0.00134544
A_33_P3269388	MBOAT7	0.346743	7.9931	2.74169e-05	0.00134544
A_24_P9090	HNRNPDL	-0.286289	8.92548	2.74083e-05	0.00134544
A_23_P321388	RNF19B	0.470004	7.99795	2.74928e-05	0.00134803
A_32_P204676	FABP5	-0.5139	7.88687	2.76085e-05	0.00135256
A_23_P81121	EXOSC9	-0.222181	8.67871	2.76558e-05	0.0013526
A_24_P151	KCNAB2	-0.464632	9.08996	2.76551e-05	0.0013526
A_33_P3290602	MMP24-AS1	0.427032	8.8716	2.82255e-05	0.00137815
A_22_P00007285	SLC45A4	-0.516	7.5522	2.82244e-05	0.00137815
A_33_P3240538	TUBE1	-0.300134	7.9768	2.83822e-05	0.00138464
A_23_P364107	MIS18BP1	-0.359465	7.39021	2.84167e-05	0.00138516
A_23_P53557	LTBR	0.419432	7.11477	2.84717e-05	0.00138668
A_23_P215461	LIMK1	0.390173	6.92689	2.86304e-05	0.00139324
A_23_P436353	MLLT4	0.269112	6.93995	2.8689e-05	0.00139493
A_23_P86751	ADARB2	-0.461557	5.93841	2.88908e-05	0.00140357
A_32_P103945	B4GALT4	0.294158	6.85959	2.89658e-05	0.00140529
A_23_P132444	TCEA1	-0.267123	9.78134	2.89746e-05	0.00140529
A_23_P369899	TMEM158	0.822333	7.62693	2.901e-05	0.00140584
A_23_P58132	RHOH	0.356656	10.5255	2.9158e-05	0.00141066
A_23_P73835	MOSPD1	-0.283323	6.17594	2.91473e-05	0.00141066
A_23_P250874	FKBP6	-0.280616	5.73619	2.92427e-05	0.0014129
A_23_P83094	TLE4	-0.356833	8.62202	2.92529e-05	0.0014129
A_23_P144384	GALNT7	-0.256844	7.56557	2.93662e-05	0.0014172
A_33_P3301306	KMT2C	-0.300801	9.64888	2.93982e-05	0.00141756
A_23_P88201	PPP2R3C	-0.329528	10.9575	2.94225e-05	0.00141756
A_21_P0013453	LINC-PINT	0.499367	7.45518	2.96831e-05	0.00142894
A_22_P00022395	RNF24	0.460402	8.90456	2.97964e-05	0.00143321
A_33_P3276475	CHMP1B	-0.211275	7.95029	2.99291e-05	0.00143485
A_33_P3216297	NR3C1	-0.305292	8.404	2.98996e-05	0.00143485
A_33_P3341656	MEF2D	-0.310373	8.59463	2.98886e-05	0.00143485
A_24_P277747	CNPY3	-0.381807	7.17401	2.99049e-05	0.00143485
A_23_P1552	CTSC	0.685499	7.68551	3.00581e-05	0.00143915
A_21_P0003973		0.290168	6.48623	3.00684e-05	0.00143915
A_24_P385611	SP100	0.254077	8.37272	3.04696e-05	0.00145716
A_23_P168211	VOPP1	0.28694	9.04558	3.0733e-05	0.00146855
A_33_P3223488	FRY	-0.484642	6.62476	3.08698e-05	0.00147387
A_23_P6914	OSBPL11	-0.364648	8.77482	3.09652e-05	0.00147722
A_23_P148273	MAGT1	0.343334	8.65281	3.09939e-05	0.00147738
A_24_P13831	SNX20	0.343842	7.30558	3.11803e-05	0.00148504
A_23_P49338	TNFRSF12A	0.440011	7.72938	3.16997e-05	0.00150855
A_33_P3398401	CRBN	-0.27843	9.24694	3.19201e-05	0.0015178
A_33_P3387691	SCML4	-0.325429	9.17526	3.2334e-05	0.00153622
A_21_P0006030		0.649839	6.16645	3.25744e-05	0.00154555
A_33_P3376239	KMT2E	-0.324865	10.6784	3.25834e-05	0.00154555
A_33_P3245066	SLC35E2B	-0.239734	8.63697	3.26719e-05	0.00154848
A_23_P79818	OSER1	-0.4613	10.0922	3.2846e-05	0.00155547
A_33_P3303742		-0.340799	6.0652	3.30524e-05	0.00156397
A_23_P8763	PTPN12	0.337523	11.099	3.33056e-05	0.00157467
A_23_P103070	YWHAH	0.21913	7.56869	3.3501e-05	0.00158134
A_23_P438	LAX1	-0.277466	6.97781	3.34748e-05	0.00158134
A_21_P0000781	HOTAIRM1	-0.365086	8.98958	3.35867e-05	0.0015841
A_33_P3416568		0.30242	6.92157	3.36665e-05	0.00158658
A_23_P396353	NIN	-0.385183	7.69007	3.37656e-05	0.00158996
A_23_P80778	DIRC2	-0.316353	7.63502	3.38123e-05	0.00159087
A_22_P00021770	lnc-RHOC-1	0.364387	6.82653	3.40648e-05	0.00160146
A_23_P393099	TFF3	-0.434636	6.04701	3.40968e-05	0.00160167
A_33_P3213235	CLEC4G	0.246921	5.9908	3.41683e-05	0.00160373
A_33_P3215575	ARHGEF10L	0.465031	6.96546	3.42373e-05	0.00160524
A_24_P521994	KLHL24	-0.274923	8.75298	3.42556e-05	0.00160524
A_23_P154740	KIZ	-0.271031	7.90535	3.43547e-05	0.00160859
A_24_P4816	GABARAPL1	-0.440763	7.46302	3.45066e-05	0.0016144
A_23_P59616	GTF2IRD2	-0.263888	6.44662	3.46217e-05	0.00161849
A_33_P3382351	RNASEK	0.281937	14.8806	3.46928e-05	0.00162051
A_32_P29806	CRADD	-0.357248	7.52363	3.4956e-05	0.00163149
A_23_P166051	RBCK1	0.434966	8.52719	3.50835e-05	0.00163613
A_24_P38951	RELT	-0.280303	11.2676	3.53267e-05	0.00164616
A_24_P193498	TM2D3	0.298316	7.48177	3.54471e-05	0.00165045
A_23_P40718	PARVB	0.351701	6.39981	3.56619e-05	0.00165912
A_33_P3250128	SNX18	-0.420583	7.52357	3.60401e-05	0.00167537
A_22_P00003850	LINC01272	0.381373	12.99	3.61726e-05	0.00168019
A_23_P21409	CEP63	-0.303195	7.70637	3.63414e-05	0.00168669
A_33_P3378360	PRELID1	0.315941	12.6894	3.66649e-05	0.00170035
A_22_P00007948	lnc-IBTK-2	0.434282	6.46642	3.67535e-05	0.0017031
A_33_P3391429	ZNF672	0.27214	7.64056	3.69939e-05	0.00171224
A_23_P88234	EMC9	0.259715	8.1406	3.70097e-05	0.00171224
A_23_P23206	MAD2L2	0.247702	7.54388	3.70442e-05	0.00171248
A_23_P63153	DDX20	-0.281673	7.70462	3.70919e-05	0.00171332
A_23_P26954	VAT1	0.318577	8.8092	3.7215e-05	0.00171764
A_22_P00003999	LINC01136	0.239154	5.96359	3.75846e-05	0.00173333
A_23_P53668	NFYB	-0.237701	7.06104	3.77198e-05	0.00173819
A_23_P25194	HRK	-0.34592	6.39031	3.7838e-05	0.00174225
A_23_P11995	PRDX1	0.55718	10.1032	3.81115e-05	0.00175069
A_23_P97584	DNTTIP2	0.415582	9.91947	3.80604e-05	0.00175069
A_24_P332739	GUSBP1	-0.304446	8.86332	3.80921e-05	0.00175069
A_33_P3333975	CBWD5	0.276485	9.98122	3.81834e-05	0.00175261
A_33_P3233906	RAMP1	0.348126	6.57328	3.82975e-05	0.00175647
A_33_P3259253	CD28	-0.222861	7.05916	3.84355e-05	0.00176141
A_33_P3346826	IL32	0.460557	9.28481	3.86806e-05	0.0017643
A_23_P94412	PDCD1LG2	0.275257	5.74025	3.8601e-05	0.0017643
A_33_P3397323	ZNF441	-0.229958	7.29899	3.85418e-05	0.0017643
A_23_P122174	XRCC4	-0.241863	7.36162	3.86573e-05	0.0017643
A_21_P0000679	LINC01578	-0.25597	6.94425	3.86649e-05	0.0017643
A_22_P00024589	lnc-KB-1980E6.3.1-1	-0.421099	7.73546	3.86729e-05	0.0017643
A_22_P00020733	lnc-TLR2-1	0.301096	5.85553	3.88165e-05	0.00176911
A_23_P252106	RIPK2	0.757164	10.5651	3.88582e-05	0.00176963
A_23_P14636	MFAP1	0.344087	9.30091	3.8997e-05	0.00177443
A_23_P152838	CCL5	-0.289003	12.0892	3.90246e-05	0.00177443
A_23_P142075	ACP5	0.742809	10.4518	3.93574e-05	0.00178399
A_21_P0005210	LOC101927354	0.340606	6.16581	3.93294e-05	0.00178399
A_24_P500891	AK2	0.321976	8.46922	3.92979e-05	0.00178399
A_22_P00023587	CDK3	-0.3071	8.73233	3.92886e-05	0.00178399
A_23_P64721	HCAR3	0.966138	13.834	3.94548e-05	0.00178701
A_23_P356526	TRIM5	0.269269	6.41524	3.95339e-05	0.0017892
A_33_P3404775	PABPC4	-0.239239	10.3069	3.98684e-05	0.00180265
A_23_P398449	VNN3	-0.330824	6.14154	3.9893e-05	0.00180265
A_22_P00008459	LOC101927221	-0.511512	8.03608	3.99274e-05	0.0018028
A_23_P149375	THEM4	-0.284575	7.26464	4.0298e-05	0.00181813
A_23_P157117	CREB5	-0.422699	6.95222	4.05751e-05	0.00182921
A_33_P3308263	DIRC2	-0.253519	6.2593	4.09359e-05	0.00184267
A_23_P318604	CYHR1	-0.351624	8.18398	4.0937e-05	0.00184267
A_23_P51996	STXBP3	-0.240761	9.87803	4.15689e-05	0.00186823
A_23_P151159	TCHP	-0.46429	6.77707	4.15619e-05	0.00186823
A_33_P3619171	PMAIP1	0.440676	9.7147	4.18672e-05	0.00187837
A_22_P00007531	LEF1-AS1	-0.311065	6.90686	4.18915e-05	0.00187837
A_24_P412512	NIN	-0.370469	7.24038	4.18484e-05	0.00187837
A_24_P29445	TMEM14B	-0.314065	9.43212	4.19467e-05	0.0018794
A_33_P3379506	MITD1	0.367268	10.3021	4.22186e-05	0.00189013
A_22_P00009352		0.356555	5.75021	4.23315e-05	0.00189372
A_24_P58337	FTH1	0.318982	16.0273	4.24184e-05	0.00189616
A_32_P100430	LOC101927974	-0.290592	7.1623	4.25148e-05	0.00189901
A_23_P27306	COLEC12	-0.490884	6.24202	4.2671e-05	0.00190452
A_33_P3211804	RUNX1	0.440221	9.31781	4.33318e-05	0.00193253
A_24_P212481	MCTP1	0.575875	7.96879	4.3558e-05	0.00194113
A_33_P3238976	TRMT5	-0.337282	8.77129	4.37704e-05	0.00194911
A_23_P167017	POPDC2	0.333244	7.53951	4.38634e-05	0.00195175
A_22_P00000738	lnc-ADAR-1	0.262587	6.05698	4.39071e-05	0.00195221
A_23_P406438	SRPK2	-0.284767	6.95489	4.4463e-05	0.00197541
A_33_P3210343	ETV6	0.347763	7.20798	4.46111e-05	0.00198048
A_23_P28969	CHMP4B	0.368762	8.8549	4.46648e-05	0.00198135
A_23_P12874	GTPBP4	0.25715	9.0674	4.49436e-05	0.0019922
A_33_P3406072	FRMD3	0.252239	6.01612	4.49965e-05	0.00199303
A_23_P58538	EPB41L4A-AS1	-0.382415	11.212	4.52727e-05	0.00200374
A_23_P71433	UBE2W	0.297572	9.79661	4.53609e-05	0.00200585
A_23_P61149	INPP5D	-0.379476	10.9485	4.53893e-05	0.00200585
A_33_P3417086	NIPAL1	-0.420085	6.07336	4.55035e-05	0.00200937
A_33_P3424803	HLA-C	0.43876	15.7214	4.58995e-05	0.00202532
A_23_P40866	ZBTB20	-0.275286	6.97744	4.6031e-05	0.00202958
A_23_P137470	SIPA1L2	-0.463167	7.33152	4.63477e-05	0.002042
A_23_P115824	HNRNPH3	-0.302571	9.34244	4.68495e-05	0.00206255
A_22_P00024766	lnc-EGLN1-1	0.28791	6.08162	4.70177e-05	0.00206839
A_21_P0013078	XLOC_l2_012953	0.4039	15.921	4.72682e-05	0.00207627
A_33_P3292337	KIF5B	0.267961	8.28347	4.72453e-05	0.00207627
A_33_P3323453	HM13	0.549346	7.79929	4.7317e-05	0.00207685
A_33_P3248794	NAB2	0.408014	9.90602	4.74376e-05	0.00208057
A_33_P3278540	MRPL14	0.352881	8.06804	4.75675e-05	0.0020847
A_23_P6151	PLAGL2	0.364244	7.58578	4.78385e-05	0.002095
A_23_P166280		0.401038	7.57488	4.78764e-05	0.00209508
A_24_P161463	ZFAS1	-0.312732	12.5147	4.81554e-05	0.0021057
A_33_P3243502	LOC729732	0.518712	7.58277	4.82533e-05	0.00210682
A_24_P232365	APBB1IP	-0.37129	10.0217	4.82516e-05	0.00210682
A_33_P3389967	USP49	0.220639	6.27705	4.83507e-05	0.00210949
A_22_P00009484	lnc-MAGEB1-1	0.520968	7.56498	4.84837e-05	0.00211073
A_24_P27229	CSAD	-0.239913	6.6326	4.84878e-05	0.00211073
A_23_P166336	TMEM191A	-0.280665	9.36408	4.84717e-05	0.00211073
A_33_P3393821	C1R	0.38017	6.95732	4.86722e-05	0.00211717
A_33_P3415445	MAP3K2	-0.3843	7.21015	4.87544e-05	0.00211916
A_23_P76951	TMX1	0.322615	10.8733	4.90513e-05	0.00213047
A_23_P126266	HLX	0.292775	6.43313	4.93331e-05	0.00214112
A_23_P80827	FYTTD1	0.351825	8.68387	4.93857e-05	0.0021418
A_22_P00025313	lnc-TCIRG1-1	-0.349868	7.67462	4.96115e-05	0.00214999
A_23_P79094	LILRA3	0.442207	8.62632	4.97873e-05	0.0021544
A_23_P92281	GTPBP8	-0.208109	9.74913	4.97797e-05	0.0021544
A_21_P0005521	KMT2E-AS1	-0.280517	8.61966	4.99339e-05	0.00215914
A_23_P327069	KIAA0232	-0.300999	7.90695	5.00669e-05	0.00216328
A_23_P210763	JAG1	0.806339	6.82007	5.02724e-05	0.00216508
A_33_P3298980		0.466769	8.68452	5.02944e-05	0.00216508
A_24_P13041	RTKN2	0.311721	6.73264	5.02403e-05	0.00216508
A_21_P0001111		0.30605	5.96335	5.02474e-05	0.00216508
A_21_P0014740		-0.254896	6.94184	5.02632e-05	0.00216508
A_33_P3315314	MT1HL1	0.828487	11.737	5.03318e-05	0.00216508
A_33_P3314091		0.363352	6.05298	5.05663e-05	0.00217357
A_23_P70398	VEGFA	-0.895524	10.1236	5.08337e-05	0.00218345
A_23_P34930	BCAS2	-0.378212	9.26481	5.09108e-05	0.00218515
A_23_P100963	SPNS3	-0.292616	6.83067	5.14764e-05	0.00220779
A_23_P143987	ATG7	0.271221	7.77995	5.16082e-05	0.00221182
A_24_P45005	NPEPL1	-0.317872	8.73824	5.1883e-05	0.00222196
A_23_P75741	UBE2L6	0.719302	9.41338	5.20032e-05	0.00222547
A_33_P6820772	PDCD4-AS1	-0.258994	6.84555	5.24075e-05	0.00224112
A_23_P201459	IFI6	0.800117	9.7188	5.26038e-05	0.00224622
A_33_P3407424	CDC42EP1	0.443185	6.58586	5.26021e-05	0.00224622
A_33_P3215883	FLT1	0.298562	5.70976	5.26608e-05	0.002247
A_33_P3343196	CP	0.548894	5.99099	5.31264e-05	0.00226521
A_33_P3221989	CACNB4	-0.28676	5.78926	5.31828e-05	0.00226595
A_33_P3288384	PSMA1	0.220554	6.29887	5.33006e-05	0.00226931
A_33_P3216890	PAG1	0.429671	9.17661	5.3426e-05	0.00227299
A_23_P98483	ZBED5	-0.229939	9.86012	5.36537e-05	0.00228101
A_33_P3294177	LOC100131043	0.377123	6.63809	5.3913e-05	0.00229036
A_33_P3275948	STARD3NL	0.377392	8.868	5.46116e-05	0.00231835
A_33_P3359268	HMG20B	-0.307122	10.3184	5.47074e-05	0.00232072
A_21_P0000300	SNORA48	-0.256967	7.41495	5.50696e-05	0.00233438
A_21_P0010438	lnc-TXN2-1	0.304039	5.9081	5.58808e-05	0.00236705
A_23_P121082	GBE1	-0.52319	10.1766	5.60623e-05	0.00237301
A_32_P137939	ACTB	0.376495	15.7466	5.63889e-05	0.00238509
A_22_P00003932	CFLAR	0.282296	7.93934	5.64641e-05	0.00238654
A_24_P18802	VPS18	-0.687778	9.83228	5.66067e-05	0.00239083
A_33_P3275751	SEC14L1	-0.477653	10.2562	5.68684e-05	0.00240014
A_21_P0008446	lnc-TMEM30B-3	0.266816	6.18521	5.73e-05	0.0024166
A_33_P3418010	NUP62	0.437362	8.6615	5.76941e-05	0.00243147
A_33_P3413840	GK	0.490032	8.64375	5.7849e-05	0.00243447
A_23_P15182	ARL2BP	-0.202659	8.81383	5.78362e-05	0.00243447
A_32_P133767	C12orf42	-0.236422	6.63071	5.79005e-05	0.00243488
A_21_P0006548	lnc-FAM70A-1	-0.178275	9.47096	5.84572e-05	0.00245651
A_33_P3417865	ZFP36L1	-0.606361	12.7928	5.99465e-05	0.00251728
A_21_P0005910	TMEM71	-0.425063	8.27821	6.03286e-05	0.00253149
A_24_P12435	NCOA7	0.382062	9.46467	6.05255e-05	0.00253793
A_22_P00000575	ORAI3	-0.263553	6.40123	6.09296e-05	0.00255303
A_32_P129894	MEGF9	-0.457649	7.87329	6.13268e-05	0.00256783
A_24_P941988	SPAST	-0.328845	7.00685	6.1827e-05	0.00258691
A_33_P3295328	CLEC6A	0.390653	5.96572	6.19846e-05	0.00259164
A_33_P3228285	ANKRD13D	-0.277383	11.088	6.23948e-05	0.00260692
A_23_P162486	PTPN6	0.30729	8.36658	6.25942e-05	0.00261338
A_23_P46369	RAB13	0.314674	6.61246	6.30548e-05	0.00263072
A_23_P10873	TLR1	0.454598	9.84564	6.35348e-05	0.00264885
A_23_P83175	PTPLAD2	-0.387683	8.10065	6.3951e-05	0.00266429
A_23_P338890	PTPN1	0.338419	9.53614	6.43524e-05	0.0026791
A_23_P8055	NRM	0.221991	6.41404	6.479e-05	0.00269538
A_24_P74371	CTSA	0.347397	11.7146	6.53364e-05	0.00271535
A_22_P00015502	lnc-STAT1-1	0.292545	6.54581	6.53633e-05	0.00271535
A_23_P103398	PSEN2	0.327252	7.10255	6.55262e-05	0.00272018
A_23_P350187	TET2	-0.337706	7.58056	6.56264e-05	0.0027224
A_24_P390403	RTF1	-0.346077	6.91391	6.56837e-05	0.00272283
A_24_P304051	GSTO1	0.383351	11.808	6.62008e-05	0.00274036
A_23_P3552	LOC102723428	-0.423151	7.61907	6.61691e-05	0.00274036
A_24_P185117	RILP	0.373679	7.37045	6.66952e-05	0.00275887
A_23_P141893	PPM1N	0.56937	7.71689	6.68196e-05	0.00276009
A_23_P99260	METAP2	-0.237378	9.94431	6.67779e-05	0.00276009
A_23_P394605	SEC24A	0.560282	8.13784	6.70606e-05	0.00276686
A_24_P310616	SLC35A2	0.306229	7.14576	6.71262e-05	0.00276686
A_21_P0004812	lnc-AL035696.1-4	0.244945	6.34296	6.70967e-05	0.00276686
A_22_P00017991	CARD8-AS1	-0.296758	9.50458	6.77664e-05	0.00279128
A_23_P107421	TK1	0.306696	7.51354	6.79113e-05	0.00279526
A_23_P91095	CD28	-0.237297	8.1162	6.79653e-05	0.00279551
A_33_P3271651	HLA-DPB1	0.599706	10.6467	6.8031e-05	0.00279624
A_32_P173662	CRISP2	-0.199243	5.72575	6.81315e-05	0.00279642
A_33_P3257993	RNF125	-0.321935	8.37507	6.81247e-05	0.00279642
A_23_P385427		-0.282266	9.37459	6.85032e-05	0.00280969
A_33_P3228322	IL18BP	0.629745	8.23121	6.89952e-05	0.00282589
A_33_P3229083	HIST1H2BK	-0.302061	9.03083	6.89656e-05	0.00282589
A_23_P94754	TNFSF15	0.768302	6.33119	6.91485e-05	0.00283018
A_23_P86330	IER5	0.521177	12.3253	6.97306e-05	0.002852
A_33_P3271430	MAP3K3	-0.260672	10.6756	6.99908e-05	0.00286063
A_22_P00019657	lnc-NFAT5-1	0.220887	5.87364	7.058e-05	0.00288268
A_22_P00012878	LOC102723373	-0.206527	6.12961	7.08377e-05	0.00289118
A_33_P3297978	MYO1E	0.387077	7.19202	7.12115e-05	0.0029044
A_23_P4096	CA4	0.424127	5.93011	7.12819e-05	0.00290524
A_33_P3266873	MSL1	-0.317288	10.2241	7.16233e-05	0.00291711
A_21_P0010455	lnc-C22orf26-5	0.34191	9.51189	7.1987e-05	0.00292987
A_32_P126375	NHS	-0.236506	5.48776	7.21602e-05	0.00293487
A_23_P213661	PPIP5K2	-0.212218	7.61263	7.26439e-05	0.00295248
A_23_P135499	CLIC4	0.632639	7.32182	7.32061e-05	0.00297325
A_33_P3215028	C6orf89	0.269388	8.34266	7.38185e-05	0.00299603
A_33_P3311076	CYB5A	0.287794	7.64319	7.45509e-05	0.00302365
A_24_P18621	AEBP2	-0.215399	8.44982	7.47508e-05	0.00302965
A_33_P3423820	ZC3H3	0.351277	9.79521	7.48853e-05	0.00303298
A_23_P428129	CDKN1C	-0.302558	8.21962	7.54065e-05	0.00305197
A_23_P124108	ITGAM	0.393004	8.11712	7.55475e-05	0.00305343
A_23_P201596	AMPD2	-0.421809	7.09966	7.55415e-05	0.00305343
A_19_P00320555	LOC101929709	0.248856	6.00062	7.6042e-05	0.00307129
A_21_P0008383	lnc-VRK1-5	-0.283454	7.65504	7.64595e-05	0.00308601
A_24_P396702	CD302	-0.344828	6.641	7.65258e-05	0.00308654
A_33_P3424577		-0.298302	12.7361	7.67462e-05	0.00309329
A_24_P354724	TAGAP	0.537433	9.32607	7.71966e-05	0.00310929
A_22_P00012835	lnc-RASA1-3	-0.249388	6.78116	7.76471e-05	0.00312527
A_33_P3252196	EZH2	0.309175	7.54675	7.8347e-05	0.00315126
A_23_P301372	TAPT1	-0.265531	7.52435	7.85315e-05	0.0031565
A_33_P3347869	C3	0.504734	6.0071	7.89429e-05	0.00316647
A_24_P272451	SCIMP	0.421953	6.29797	7.89043e-05	0.00316647
A_23_P168306	WASF1	0.22787	6.27118	7.89179e-05	0.00316647
A_23_P300056	CDC42	0.210714	5.96086	7.8998e-05	0.0031665
A_33_P3237403	ZNF100	-0.291573	7.29902	7.91511e-05	0.00317046
A_33_P3372332	CYBA	0.363412	11.5415	7.92319e-05	0.00317151
A_23_P30464	PRR7	0.588403	8.30521	7.92964e-05	0.00317191
A_24_P314179	ETS2	0.457033	7.04201	8.07315e-05	0.0032271
A_23_P208240	ZNF160	0.207972	5.95867	8.13094e-05	0.00324797
A_23_P382043	NT5DC1	-0.276365	7.49356	8.15697e-05	0.0032539
A_23_P59069	HIST1H2BO	-0.316191	10.1166	8.15336e-05	0.0032539
A_23_P48676	PYGL	-0.344417	8.58734	8.19795e-05	0.00326801
A_23_P407565	CX3CR1	-0.348032	8.75882	8.21064e-05	0.00327083
A_24_P418044	HLA-J	0.371842	15.5636	8.2235e-05	0.00327371
A_24_P146211	HIST1H2BD	-0.270011	9.3003	8.26173e-05	0.00328668
A_33_P3269149	STX17	0.25718	6.85924	8.26798e-05	0.00328692
A_23_P109034	SDC4	0.480165	6.63256	8.27988e-05	0.0032894
A_24_P250535	TMX4	-0.244192	8.39629	8.30909e-05	0.00329875
A_21_P0011663	GTSCR1	-0.317503	6.64147	8.33644e-05	0.00330553
A_23_P112801	CHP1	-0.35761	10.439	8.33751e-05	0.00330553
A_23_P371824	TUFT1	-0.585851	8.2759	8.42194e-05	0.00333673
A_23_P76799	BAZ1A	0.476273	9.93368	8.4355e-05	0.00333983
A_21_P0012654	LOC101928803	-0.351598	8.27754	8.46976e-05	0.00335111
A_23_P106773	SULT1A2	-0.320584	8.87665	8.50042e-05	0.00336096
A_23_P50508	PLA2G4C	0.454792	7.36538	8.52358e-05	0.00336783
A_23_P78771	NUCB1	0.290609	6.97802	8.52969e-05	0.00336796
A_24_P270460	IFI27	0.556279	8.70025	8.56811e-05	0.00337913
A_23_P343837	PARP11	0.231209	6.69972	8.56961e-05	0.00337913
A_23_P83923	ZNF672	0.278066	8.80332	8.61727e-05	0.00339414
A_23_P390744	FOPNL	-0.231737	9.21374	8.61934e-05	0.00339414
A_33_P3349840		-0.410368	7.3193	8.64502e-05	0.00340195
A_33_P3252043	P4HB	0.426224	12.664	8.66227e-05	0.00340644
A_33_P3224705	PCNXL4	-0.262761	6.79902	8.66982e-05	0.0034071
A_23_P120822	UPB1	0.434175	6.5616	8.67896e-05	0.00340839
A_23_P93180	HIST1H2BC	-0.315593	8.47292	8.69424e-05	0.00341209
A_23_P166459	LGALS1	0.385429	12.4649	8.76252e-05	0.00343657
A_23_P119337	ATF5	0.545108	7.61304	8.79013e-05	0.00344508
A_23_P387630	STARD8	0.36874	7.17023	8.79886e-05	0.00344618
A_22_P00023374	INAFM2	-0.436781	9.43835	8.83593e-05	0.00345837
A_23_P156284	DBN1	0.304705	7.79015	8.86971e-05	0.00346926
A_33_P3414922		0.223152	5.85959	8.88478e-05	0.00347226
A_23_P28507	MGAT4A	-0.340675	8.71515	8.88931e-05	0.00347226
A_33_P3420204	CRTC1	-0.239035	7.6552	8.92813e-05	0.00348509
A_23_P205200	DHRS12	0.503385	7.97029	8.98881e-05	0.00350642
A_33_P3369058	LRRK2	0.586603	8.84637	9.01564e-05	0.00351453
A_23_P328740	NEURL3	0.764635	6.94547	9.08254e-05	0.00353824
A_23_P259189	CLIC4	0.518943	8.09638	9.15742e-05	0.0035635
A_32_P109036	ZNF493	-0.240501	6.91548	9.15962e-05	0.0035635
A_21_P0000539	LINC01138	0.462363	7.33395	9.21626e-05	0.00358162
A_33_P3610768		0.293234	6.33708	9.22467e-05	0.00358162
A_33_P3349521	SARAF	-0.218375	13.8035	9.21925e-05	0.00358162
A_33_P3240263	POMP	0.329033	7.1503	9.25645e-05	0.00359156
A_23_P154306	TANK	0.396742	10.8384	9.29327e-05	0.00360345
A_23_P87709	PLBD1	0.516854	8.75503	9.30278e-05	0.00360474
A_33_P3594654	TMEM185B	0.295431	7.6392	9.33078e-05	0.00361093
A_32_P140139	F13A1	-0.417695	6.1834	9.33117e-05	0.00361093
A_23_P320578	RGS16	0.492603	6.93562	9.33837e-05	0.00361131
A_23_P116743	LINC01089	-0.325192	9.38698	9.39821e-05	0.00363204
A_33_P3351120	TXNRD1	0.423774	6.89027	9.41788e-05	0.0036324
A_24_P389994	NADK	0.392649	7.40709	9.41107e-05	0.0036324
A_19_P00322977	LINC-PINT	-0.281484	8.85859	9.4132e-05	0.0036324
A_33_P3329477	RPL13P5	0.312789	8.69847	9.42529e-05	0.00363286
A_23_P115105	SZRD1	0.427587	11.5761	9.44277e-05	0.00363718
A_23_P208516	MBOAT7	0.359402	11.2645	9.45944e-05	0.00363953
A_24_P379750	MXD1	-0.485176	10.9416	9.46135e-05	0.00363953
A_23_P110445	APBB3	-0.31699	8.09658	9.50716e-05	0.00365473
A_22_P00012243	lnc-PPM1D-1	-0.200205	6.0398	9.51805e-05	0.0036565
A_23_P363968	C1RL	0.317327	6.68033	9.54127e-05	0.00366301
A_23_P26254	NDUFAF1	-0.216193	8.51157	9.58025e-05	0.00367554
A_24_P201404	C11orf54	-0.273911	8.4843	9.61422e-05	0.00368615
A_32_P163089	C12orf75	0.281755	8.07876	9.62443e-05	0.00368763
A_23_P148584	DOCK11	-0.292635	9.38321	9.8223e-05	0.00376097
A_33_P3401753	FFAR3	0.441874	6.61634	9.9287e-05	0.00379671
A_23_P11353	ATP6AP2	0.309081	10.5832	9.92295e-05	0.00379671
A_24_P942068	TANC2	-0.355455	6.76483	9.9477e-05	0.00380148
A_21_P0004484	LINC01018	0.371883	8.87612	0.000100048	0.00381828
A_23_P209805	NAB1	0.33343	9.63817	9.99866e-05	0.00381828
A_23_P146798	SEPHS2	0.323204	10.2543	0.000100414	0.00382977
A_23_P110196	HERC5	0.40347	7.479	0.000100885	0.00384521
A_33_P3331085	SEC24A	0.585247	7.06576	0.000101446	0.00386405
A_33_P3508717	LINC00847	-0.321526	10.0845	0.000101584	0.00386678
A_23_P14105	RCBTB2	-0.366094	8.84747	0.000102108	0.00388419
A_21_P0006078	LINC01410	-0.211719	6.06596	0.00010294	0.00391326
A_32_P209230	CITED4	0.351507	8.904	0.000103492	0.00392913
A_24_P313096	TUBGCP3	-0.273696	7.43328	0.000103437	0.00392913
A_23_P329112	JAK3	0.250479	6.35586	0.000103951	0.00394399
A_32_P41065	TMCC1	-0.420726	7.5894	0.000104048	0.00394506
A_33_P3210885	ATP7A	-0.288474	9.39586	0.000104243	0.00394991
A_33_P3266419	GLTP	-0.204809	6.39798	0.000104532	0.00395177
A_23_P161076	CD2	-0.256343	11.8571	0.000104481	0.00395177
A_32_P133072	SPON1	-0.323635	6.7587	0.000104449	0.00395177
A_23_P39364	HOMER3	-0.350478	10.7528	0.000104564	0.00395177
A_23_P88865	CMTM3	0.237445	12.5251	0.000104754	0.00395638
A_22_P00007317	LINC01146	0.278739	6.16072	0.000105004	0.00396324
A_21_P0002940		-0.205633	8.34214	0.000105305	0.00396955
A_23_P361820	ATG2A	-0.566023	8.18662	0.000105307	0.00396955
A_22_P00003191		-0.277228	6.15583	0.000105556	0.00397634
A_23_P119102	VASP	0.504569	11.3283	0.000105876	0.00398583
A_24_P303589	CUL1	0.258424	7.34215	0.000106154	0.00399373
A_33_P3334220	ACACB	-0.222792	6.94699	0.000106299	0.00399657
A_23_P46396	PTBP2	-0.263708	7.05077	0.000106778	0.00401201
A_21_P0003320	LOC100996286	-0.361478	8.02722	0.000106848	0.00401203
A_24_P90900	CTRL	0.386049	6.52347	0.000107382	0.00402951
A_33_P3236676	C9orf152	0.278427	5.71235	0.000107484	0.00403073
A_23_P200404	AK2	0.377528	9.65342	0.000108025	0.00404839
A_24_P311926	HLA-G	0.36114	16.4119	0.000108598	0.00406725
A_33_P3367899	FRAT1	-0.305902	7.22627	0.000108968	0.00407847
A_23_P24796	FAM160A2	-0.207966	8.76165	0.000109602	0.00409958
A_33_P3251148	TSPO	0.291413	12.6979	0.000109691	0.00410027
A_24_P53353	RAB12	0.339687	7.42951	0.000110049	0.00411103
A_22_P00024715	GRAMD1A	0.296944	6.91692	0.000110259	0.00411622
A_33_P3812669	GABARAPL1	-0.282712	10.5239	0.000110574	0.00412496
A_24_P265856	SENP7	-0.346246	9.1361	0.000110635	0.00412496
A_23_P206724	MT1E	0.915812	11.3004	0.000110867	0.00413096
A_33_P3326922		-0.512292	7.31964	0.000111035	0.00413459
A_33_P3309636	C11orf58	-0.236781	10.4461	0.000111853	0.00416239
A_23_P112004	LRRC6	-0.387033	6.43751	0.000112314	0.00417684
A_24_P252497	TRIB1	0.457432	11.949	0.00011244	0.00417886
A_23_P422851	CABLES1	-0.323876	6.19072	0.000112532	0.00417964
A_23_P90099	TMEM205	0.369471	11.0565	0.000112658	0.00418163
A_23_P64044	FERMT3	0.38455	7.9848	0.000112825	0.00418517
A_23_P154235	NMI	0.50353	10.2978	0.000112986	0.00418847
A_33_P3332865	NPEPL1	-0.242279	7.91218	0.000113142	0.00418892
A_33_P3290707	MME	-0.372546	6.79876	0.000113136	0.00418892
A_24_P405054	SZRD1	0.417665	8.1863	0.000113673	0.0042044
A_21_P0004930	lnc-ASF1A-2	0.216924	6.39662	0.000113705	0.0042044
A_33_P3368706	NFYC	-0.343702	8.99046	0.000114315	0.00422428
A_23_P139722	TNFRSF1A	0.26568	9.24875	0.000114529	0.0042295
A_22_P00000386	KLF3-AS1	-0.256532	6.26123	0.000114777	0.00423596
A_23_P92261	ECE2	0.269555	6.94178	0.000114857	0.00423625
A_21_P0014898		-0.301157	8.38498	0.000114996	0.00423867
A_33_P3358342	SIAH2	0.210679	11.0713	0.000115585	0.00425771
A_33_P3224803	NCF1	0.390978	8.0908	0.000116707	0.00429358
A_23_P214766	HIVEP2	0.362987	9.38457	0.000116689	0.00429358
A_21_P0010997	LOC283140	-0.247053	6.43256	0.000116783	0.00429369
A_24_P270033	MPZL3	-0.301584	9.39951	0.000117155	0.00430464
A_33_P3213695	CAB39L	-0.409252	6.7291	0.00011754	0.00431605
A_24_P130363	LDLRAD4	-0.254073	6.68841	0.00011809	0.00433351
A_23_P152406	CAPNS2	0.298199	6.23472	0.000118566	0.00434549
A_21_P0002469	lnc-SFTPB-1	0.229903	5.71516	0.00011851	0.00434549
A_24_P235783	SF1	-0.25554	8.21537	0.00011872	0.00434842
A_24_P154080	ECE1	0.225157	5.98306	0.000119547	0.00437596
A_33_P3506553	C21orf91-OT1	0.173621	5.49896	0.000119652	0.00437703
A_24_P285768	EDEM1	0.328469	7.40078	0.000120256	0.00439635
A_33_P3287631	CTSB	0.49514	10.776	0.000120337	0.00439657
A_24_P117410	KLHDC7B	0.534988	7.40176	0.000120919	0.00441507
A_24_P317762	LY6E	0.449955	7.82984	0.000121525	0.00443441
A_23_P104689	RELA	0.470996	8.81278	0.000122735	0.00447575
A_23_P108708	RNF181	0.30074	11.5955	0.000122836	0.00447664
A_24_P295590	RASSF4	0.413938	7.10698	0.000123133	0.00448466
A_23_P500741	CBFA2T3	-0.389189	6.93917	0.000123314	0.00448843
A_33_P3233150	ZSWIM4	0.370999	7.42193	0.000124201	0.00451788
A_23_P121716	ANXA3	0.589801	7.33982	0.000125181	0.0045507
A_33_P3415820	THBS1	-0.745031	7.88263	0.000125472	0.00455841
A_23_P141484	FAM222B	0.262314	8.17463	0.000125701	0.00456389
A_32_P150030	PPM1D	-0.329619	7.22004	0.000125885	0.00456772
A_33_P3296181	CCL3L3	0.992621	9.24636	0.000126055	0.00457105
A_22_P00011486	ITPKB-IT1	-0.198236	5.62162	0.000127476	0.0046197
A_22_P00016091	lnc-THOC1-1	-0.286125	5.82709	0.00012764	0.00462274
A_23_P59528	ACN9	0.583771	7.9798	0.000127752	0.00462395
A_23_P320658	BUB3	-0.199364	10.0231	0.000128107	0.00463392
A_23_P171249	IGBP1	-0.285304	11.3184	0.000128306	0.00463821
A_21_P0014201		0.328565	5.95121	0.000129286	0.00467074
A_23_P109636	LRIG1	-0.224028	7.99927	0.000130506	0.00471191
A_33_P3213064	STAT2	0.549597	12.3005	0.000130688	0.00471556
A_23_P75220	SLC25A28	0.427784	8.28411	0.00013129	0.00473268
A_33_P3297141	WDR48	-0.169355	8.21486	0.000131326	0.00473268
A_32_P42925	MYL12B	0.214587	12.8479	0.000131847	0.00474559
A_21_P0014483	FGD5-AS1	-0.263575	9.05288	0.000131809	0.00474559
A_21_P0000583	LOC439994	-0.213294	7.99033	0.000132927	0.00478152
A_23_P49975	KRT10	-0.324618	10.994	0.000133373	0.00479458
A_33_P3376781		0.230583	7.4974	0.00013464	0.00483714
A_24_P256552	CSTF3	0.271502	6.98887	0.00013508	0.00484995
A_33_P3260654		-0.271748	13.2467	0.000135797	0.00487272
A_23_P95050	ARFIP1	0.429971	7.40076	0.000136157	0.00488221
A_33_P3273584	SCARNA2	-0.228247	7.93176	0.00013623	0.00488221
A_21_P0003915	LOC102723766	0.290996	6.14268	0.000137148	0.00490908
A_23_P422083	TMEM55A	-0.354133	8.304	0.000137123	0.00490908
A_22_P00011372		-0.230377	6.09669	0.000137626	0.00492317
A_23_P254120	FBXO9	-0.235716	10.0481	0.000137727	0.00492373
A_23_P97532	VAMP3	0.327868	8.69703	0.000138621	0.00494961
A_23_P16683	TRMT1	-0.254697	8.69933	0.000138604	0.00494961
A_23_P159839	C1GALT1C1	0.350655	8.59956	0.000139556	0.00497996
A_22_P00014871	lnc-SLC6A12-4	0.490306	6.14003	0.000139899	0.00498914
A_23_P20463	RAD21	-0.273271	11.1757	0.00014017	0.00499531
A_23_P88484	DUT	-0.317578	10.5471	0.000140244	0.00499531
A_33_P3421867	MDGA1	-0.454023	7.45046	0.000140775	0.00501117
A_24_P246467	ATF2	-0.277102	6.95952	0.000142245	0.00506039
A_23_P54840	MT1A	0.681363	12.6661	0.000142429	0.00506274
A_23_P102037	COQ10B	0.252228	7.41485	0.000142572	0.00506274
A_24_P222599	PDPK1	-0.375711	9.03625	0.000142526	0.00506274
A_22_P00018612	lnc-TRPV6-2	-0.194549	6.07848	0.000143612	0.00509656
A_23_P90626	CYTIP	-0.325442	12.1031	0.000144288	0.00511744
A_23_P18579	PTTG2	0.264438	7.32531	0.000144494	0.0051185
A_33_P3728698		0.236842	6.19749	0.000144427	0.0051185
A_33_P3323101	ZNF33A	-0.189681	8.29309	0.000144662	0.00512133
A_24_P135276	USP42	0.306941	9.79481	0.000144828	0.0051241
A_23_P205370	ASB2	0.414551	7.64444	0.000145662	0.00514771
A_24_P61864	CCDC47	0.316311	7.90696	0.000145672	0.00514771
A_33_P3399870	CERS6	0.327459	7.39818	0.000145953	0.00515237
A_23_P323563	PLEKHG2	0.279958	7.34146	0.000145982	0.00515237
A_24_P212127	ZNF33A	-0.185903	7.94631	0.00014607	0.00515237
A_23_P150457	LYVE1	-0.435991	5.74881	0.000147923	0.00521459
A_33_P3316310	MTERF4	-0.240445	7.77832	0.000148019	0.00521481
A_23_P169409	RPP25L	-0.31112	10.3936	0.000148508	0.00522885
A_23_P328259	FHDC1	0.294563	5.96415	0.000148666	0.00523125
A_24_P242646	CTSS	0.405625	9.15149	0.000148775	0.00523195
A_24_P98251	VPS13B	-0.245423	7.87142	0.000150548	0.0052911
A_23_P133095	RAPGEF2	-0.345375	8.41997	0.000152544	0.005358
A_21_P0008464	lnc-IRF2BPL-2	-0.289217	5.66653	0.000152796	0.00536363
A_23_P158596	AGTRAP	0.462854	7.61428	0.00015401	0.00539954
A_32_P138042		0.253835	6.98173	0.000154098	0.00539954
A_23_P74581	SNHG12	-0.327771	10.8664	0.00015408	0.00539954
A_23_P204801	SLC41A2	0.206146	5.92885	0.000154398	0.00540681
A_33_P3389188	TFAM	0.192754	10.2302	0.000154968	0.00542349
A_24_P166663	CDK6	0.319397	8.1015	0.000155218	0.00542899
A_23_P73208	GABPB2	-0.200142	6.91726	0.000156005	0.00545089
A_32_P199301	TFDP1	-0.351701	7.14488	0.000156031	0.00545089
A_32_P100109	REPS2	-0.193764	5.61739	0.000156195	0.00545333
A_32_P176550	JMY	-0.314129	6.96431	0.000156723	0.00546849
A_23_P252283	RNF135	-0.254552	8.98298	0.000156924	0.00547222
A_23_P414654	RAB37	-0.330891	8.99988	0.000157047	0.00547322
A_23_P319617	CHST7	-0.274046	7.49392	0.000157519	0.00548638
A_22_P00007651	LOC115110	-0.476807	6.26693	0.000157735	0.00549063
A_23_P2431	C3AR1	0.451469	10.8626	0.000157838	0.00549094
A_33_P3265374	HOMER3	-0.339847	10.843	0.000158236	0.00550149
A_33_P3563369	SNORA10	0.256634	7.68072	0.000158637	0.00551214
A_23_P385771	PAOX	0.342327	7.58143	0.000159303	0.00553199
A_23_P15669	C17orf85	-0.257284	6.44563	0.000159753	0.00554429
A_23_P79836	SERINC3	-0.238661	9.71605	0.000160598	0.00556735
A_23_P23171	AGO4	-0.340439	7.92378	0.000160609	0.00556735
A_33_P3283863	TENM1	-0.205953	6.00992	0.000162208	0.00561944
A_33_P3257714	RPS23	-0.307247	8.94703	0.00016252	0.0056269
A_24_P38347	DPYSL2	0.278635	6.5478	0.000162678	0.00562901
A_23_P436476	RBM34	0.225166	9.1861	0.000163456	0.00565259
A_33_P3328292	PLAGL2	0.355176	6.94887	0.000163852	0.00566291
A_33_P3362521	CCDC174	-0.230069	8.36895	0.000164346	0.00567661
A_24_P346431	TNS3	0.413843	6.44871	0.000164593	0.00568176
A_24_P169773	CTAGE4	-0.238664	7.5043	0.000165105	0.00569271
A_24_P3783	HIST1H2BM	-0.263584	9.59147	0.000165008	0.00569271
A_33_P3225882	BET1L	0.354208	6.70507	0.000166002	0.00571707
A_22_P00005087	DGAT1	-0.197224	6.93232	0.000166205	0.00571707
A_23_P111811	ING3	-0.313978	8.92111	0.000166109	0.00571707
A_33_P3328559	TBC1D10C	-0.325953	11.8329	0.00016605	0.00571707
A_24_P283288	MAPK14	0.243727	6.90533	0.000167851	0.00577028
A_23_P6891	EIF1B	0.284972	9.89233	0.000168141	0.0057759
A_33_P3420367	MIEF2	-0.209912	5.66539	0.000168213	0.0057759
A_23_P301340	ENTHD2	-0.246872	10.3647	0.000169089	0.00580256
A_23_P78248	KRT23	0.44459	8.6782	0.000169489	0.00580946
A_33_P3265549	SLC19A1	-0.257259	6.48697	0.000169423	0.00580946
A_23_P51906	PFDN2	0.388986	10.4554	0.000169823	0.00581748
A_24_P174824	SLU7	-0.252824	9.26723	0.000170138	0.00582481
A_23_P147109	TOR4A	0.272179	6.65247	0.000170705	0.00584079
A_33_P3304212	PLEKHG3	-0.36744	8.99289	0.000171103	0.00585096
A_22_P00008466	lnc-KBTBD6-1	0.319867	6.394	0.000171789	0.005871
A_33_P3224680	TRMT13	-0.183409	7.42408	0.000173655	0.00593128
A_32_P70158	LILRB3	0.439673	13.8963	0.00017477	0.00596586
A_33_P3384427		0.200432	5.64639	0.00017525	0.00597873
A_24_P359067	LOC100130357	0.266724	7.15589	0.000175582	0.00598655
A_23_P211047	BACH1	0.272182	10.4809	0.000175996	0.00598664
A_33_P3413048	PLXNA3	0.258795	8.38561	0.000175871	0.00598664
A_24_P22746	ZADH2	-0.300459	7.01981	0.000175848	0.00598664
A_33_P3305487	REM2	-0.310361	7.77271	0.000175993	0.00598664
A_23_P8311	TDP2	-0.440643	11.3438	0.000176211	0.00599047
A_23_P141974	TPM4	0.391976	9.65641	0.000176748	0.00600519
A_32_P61684	PAG1	0.373833	9.43098	0.000177017	0.00601083
A_33_P3369393	NCF1	0.346655	12.7012	0.000177472	0.00602275
A_24_P106591	BLOC1S5	-0.226198	8.5488	0.000177611	0.00602396
A_23_P415021	METTL7A	-0.26876	8.27675	0.000177936	0.00603149
A_23_P15146	IL32	0.440248	10.5146	0.000178405	0.00604387
A_23_P406424	RHOC	0.282999	8.36736	0.000178567	0.00604582
A_23_P259611	NME8	-0.343825	7.39435	0.000178682	0.00604621
A_23_P106544	CMC2	0.338354	10.0871	0.000178907	0.0060503
A_23_P206760	HP	-0.52985	7.30368	0.000181074	0.00612001
A_23_P408353	HLA-A	0.401823	13.7883	0.000181468	0.00612978
A_23_P133133	ALPK1	0.511531	9.25108	0.000181657	0.0061326
A_22_P00005683	MMP24-AS1	0.249145	6.82428	0.000181949	0.00613891
A_32_P489130	BRWD3	0.277008	6.635	0.000182341	0.00614857
A_23_P432610	N4BP1	0.322484	7.59962	0.000182713	0.00615754
A_23_P400378	GPBAR1	0.317334	6.56892	0.000183018	0.00616426
A_24_P98975	ANKRD13A	0.382236	10.085	0.000183323	0.00616739
A_23_P39453	MEX3D	0.288819	8.03221	0.000183315	0.00616739
A_33_P3399453	CAPZA1	0.257342	8.34356	0.000183707	0.00617673
A_23_P128698	SPRY2	-0.20698	6.06907	0.000185058	0.00621858
A_33_P3336422	ZBED5-AS1	-0.248531	7.21763	0.000185476	0.00622903
A_33_P3372074	LLGL2	-0.206737	9.37028	0.00018572	0.00623326
A_33_P3412353	ZNF268	-0.258248	8.1222	0.000185817	0.00623326
A_32_P92505	LCLAT1	-0.212434	6.84204	0.000186291	0.00624557
A_22_P00022198	FAM19A2	0.265996	5.86986	0.000186621	0.00625211
A_33_P7363082	CWC15	-0.224517	9.05864	0.000186701	0.00625211
A_24_P322444	NUP62	0.359047	11.1558	0.000187345	0.00626647
A_24_P66125	STAG2	-0.199903	9.68961	0.000187321	0.00626647
A_22_P00005682	lnc-EIF6-1	-0.212992	7.41627	0.000187978	0.00628402
A_32_P75792	FAM132A	0.219681	6.28483	0.00018867	0.00630355
A_23_P39774	SNRNP27	0.231031	9.1946	0.00018958	0.00632669
A_23_P215198	TYW1	-0.174674	7.96555	0.000189562	0.00632669
A_33_P3349912	RAB44	0.385695	6.18182	0.000189762	0.00632913
A_33_P3296940	FNDC3B	0.28832	7.01559	0.000191424	0.00637362
A_24_P134834	RHBDD1	0.230801	6.54136	0.000191334	0.00637362
A_24_P394533	NEU1	-0.375414	9.82534	0.000191242	0.00637362
A_33_P3386547	SGPP2	0.287102	6.17433	0.000191965	0.00638795
A_23_P419107	TCP11L2	-0.329197	7.66399	0.000192117	0.00638936
A_21_P0000751	PSMD6-AS2	0.337866	8.33622	0.000192555	0.00640027
A_23_P86822	CEP57	-0.188021	7.83167	0.000193181	0.00641744
A_24_P148717	CCR1	0.366866	11.5841	0.000193372	0.00642012
A_22_P00005607	lnc-EFR3B-4	0.200878	5.7249	0.000193635	0.00642519
A_23_P40952	RAF1	-0.463216	8.80951	0.00019402	0.00643429
A_23_P48747	DHRS1	0.246661	7.22229	0.000194404	0.00643967
A_23_P164387	SMARCE1	-0.224696	9.29249	0.000194334	0.00643967
A_23_P74344	TADA1	-0.169335	6.5453	0.000194719	0.00644643
A_23_P112596	ADK	-0.234738	7.23525	0.000195422	0.00646243
A_33_P3370094	MME	-0.398845	6.32912	0.000195424	0.00646243
A_23_P154315	MRPS9	-0.189181	9.02978	0.000195846	0.00647271
A_23_P162300	IRAK3	0.566289	8.46108	0.000196147	0.00647897
A_23_P215296	CDK13	-0.236289	8.31275	0.000196597	0.00649014
A_23_P214360	IRF4	0.284351	6.49641	0.000198173	0.00653849
A_23_P111041	HIST1H2BI	-0.247659	9.5435	0.000199181	0.00656801
A_24_P85200	ELMSAN1	0.246438	7.69265	0.000203333	0.00670112
A_33_P3298024	ABCC3	-0.236152	5.99177	0.000203824	0.00671352
A_22_P00005915	HOTAIRM1	-0.266141	6.87648	0.000204552	0.00673194
A_23_P171296	MPP1	-0.335548	11.3559	0.000204731	0.00673194
A_23_P308032	NUP98	-0.387107	8.80495	0.000204713	0.00673194
A_33_P3356502	RALB	0.395458	10.5212	0.0002058	0.00675945
A_24_P118472		0.317611	8.72762	0.000205749	0.00675945
A_21_P0011551	XLOC_l2_005874	-0.240157	7.98392	0.000206899	0.00679173
A_22_P00012047	lnc-PLEKHG6-1	0.387863	8.92985	0.000207356	0.00680289
A_22_P00001848	PSMD6-AS2	0.310388	7.49444	0.000208617	0.0068404
A_33_P3228305	ARHGAP26	-0.291477	8.22853	0.000208938	0.00684708
A_33_P3224809	IL17RA	0.342733	9.97923	0.000209203	0.00684806
A_33_P3270384	PPP1R14B	0.248032	11.2881	0.000209091	0.00684806
A_33_P3283616	SH2D1A	-0.219621	6.96199	0.000209377	0.00684988
A_33_P3366224		0.202386	8.91113	0.000209619	0.00685395
A_24_P336957	HTRA2	0.292614	7.74508	0.000211262	0.0069038
A_23_P153236	CHMP2A	0.274488	12.0621	0.000211804	0.00691326
A_33_P3575854	LOC642361	-0.190558	8.14296	0.000211908	0.00691326
A_33_P3217465	MID1IP1	-0.225349	9.33382	0.000211807	0.00691326
A_32_P7823	MAPK1IP1L	0.237272	8.06578	0.000212443	0.00692683
A_33_P3215023	C6orf89	0.250153	10.2872	0.000212638	0.00692929
A_33_P3329123		0.182486	5.5531	0.000212757	0.0069293
A_23_P167599	FAM134B	-0.274212	8.32089	0.00021455	0.00698378
A_23_P410965	KIAA1522	0.236569	5.83101	0.000214916	0.00699178
A_23_P90014	GPR108	0.355344	8.28584	0.000216283	0.00702841
A_23_P147199	ZNF271P	-0.295531	8.01414	0.000216275	0.00702841
A_33_P3327245	SETDB2	-0.221607	7.63507	0.000217022	0.00703671
A_33_P3238690	TET2	-0.294436	7.25356	0.000216933	0.00703671
A_33_P3236177	ANG	-0.425802	6.9661	0.000216857	0.00703671
A_23_P203743	GAB2	-0.46744	8.32092	0.000216703	0.00703671
A_23_P141520	C17orf49	0.309418	9.94242	0.000218353	0.00707386
A_21_P0000174	C5orf56	0.303732	6.2328	0.000218411	0.00707386
A_23_P204702	TMBIM6	0.247117	11.8678	0.00021997	0.00712039
A_23_P215875	DCAF13	0.223444	8.73631	0.000221308	0.00715971
A_21_P0011259		0.429063	6.44575	0.000222117	0.00718189
A_33_P3273459	SPATA21	0.342566	6.2996	0.000222267	0.00718277
A_23_P371215	ICOS	-0.359376	8.89496	0.000222597	0.00718943
A_23_P84836	NPEPPS	-0.235751	8.20355	0.000223786	0.00722163
A_23_P88278	RPGRIP1	-0.384315	5.71056	0.000223842	0.00722163
A_33_P3271635	HLA-DPB1	0.532448	9.16864	0.000224364	0.00723446
A_33_P3400389	SPATS2L	0.319749	7.03155	0.000224522	0.00723555
A_32_P76060	CTDSPL2	-0.189068	7.84638	0.000224995	0.00724679
A_33_P3641714	C19orf66	0.233384	9.18333	0.000225428	0.0072567
A_23_P31414	ORC5	-0.262053	7.22421	0.000226027	0.00727199
A_24_P270728	NUPR1	-1.06362	8.50308	0.000226852	0.00729447
A_33_P3383283	CASP10	0.395757	9.8848	0.000227065	0.00729729
A_24_P315921	lnc-PABPC4-2	-0.19216	7.13389	0.000227835	0.00731397
A_33_P3310674	UBE2D2	-0.236126	9.27237	0.000227752	0.00731397
A_21_P0007429	lnc-RP1-239B22.1.1-1	0.549192	7.5545	0.000228323	0.0073256
A_23_P361940	CD84	-0.218755	6.33578	0.000229193	0.00734947
A_24_P785293	SNHG1	-0.237388	10.3016	0.000229374	0.0073512
A_23_P379630	SLC38A10	0.237492	6.16381	0.000229622	0.00735512
A_23_P107211	RAB5C	0.284938	7.0313	0.000229984	0.00736265
A_23_P212475	SHISA5	0.300993	13.4032	0.00023038	0.00737127
A_23_P131899	SDCBP2	0.271425	5.98189	0.000231425	0.00739698
A_23_P166269	FAM3B	-0.224865	5.94646	0.000231438	0.00739698
A_33_P3571120	AP3D1	0.330951	8.49317	0.000231814	0.00740496
A_22_P00015402	KMT2E-AS1	0.257585	6.50809	0.000232778	0.00743165
A_24_P79054	TGFB1	0.367814	8.36378	0.000233295	0.00744409
A_23_P148785	SFT2D2	0.303501	6.82856	0.000233521	0.0074472
A_24_P316939	LRRFIP1	0.297696	7.24276	0.000234434	0.00747224
A_21_P0010706		0.206425	5.76505	0.000236483	0.0075334
A_33_P3231162	ZNF776	-0.205285	6.20578	0.000236952	0.00754421
A_33_P3323939	LIPN	-0.35417	6.72689	0.00023717	0.00754703
A_33_P3293529		-0.218957	8.81343	0.0002381	0.0075725
A_24_P416159	RBL2	-0.261624	8.69089	0.000239481	0.00761226
A_24_P176255	GABPB1	0.259638	7.08246	0.000239928	0.0076223
A_33_P3254331	CTRC	0.177763	5.95709	0.000240821	0.00764651
A_33_P3376636	OPA3	0.255794	6.29929	0.000241252	0.007656
A_23_P354288	FAM71A	0.221107	5.64273	0.000243112	0.00771083
A_23_P212089	NFKBIZ	0.454385	7.56897	0.000243324	0.00771335
A_23_P57667	PLXNA1	0.219649	8.03948	0.000244401	0.00774328
A_32_P46214	SLC9A9	-0.26876	6.99602	0.000245735	0.00777707
A_32_P175301	DENND3	-0.36637	11.0054	0.000245682	0.00777707
A_23_P24077	C10orf54	-0.375844	11.1448	0.00024587	0.00777711
A_23_P113825	NACC2	0.219618	7.10013	0.000246525	0.0077898
A_22_P00023963	lnc-CCDC90A-6	-0.242765	6.07712	0.000246539	0.0077898
A_24_P391431	TAF9B	-0.225351	6.1955	0.000247427	0.00781362
A_33_P3319502		0.379361	13.7151	0.0002481	0.00783063
A_23_P171074	ITM2A	-0.227169	10.3047	0.000248466	0.00783792
A_24_P301557	LPIN2	0.21866	8.50903	0.000248662	0.00783987
A_23_P164773	FCER2	0.234002	5.72452	0.000249529	0.00786293
A_24_P216087	PAF1	0.291932	8.76284	0.000249828	0.00786384
A_23_P213102	PALLD	-0.381561	7.29746	0.000249735	0.00786384
A_23_P95736	ZNF429	-0.300054	11.5033	0.000250173	0.00787043
A_22_P00004148	lnc-CLEC18B-2	-0.239618	7.22168	0.000251228	0.00789937
A_23_P41066	RASSF1	-0.208052	10.6203	0.000254266	0.00798627
A_24_P80338	NEK4	-0.257593	7.10992	0.000254208	0.00798627
A_23_P218158	SMEK1	-0.260977	9.21968	0.000256448	0.00805046
A_33_P3304983	PRKAR2B	0.294147	7.22413	0.000260145	0.00816211
A_33_P3216292	TBC1D2	-0.728069	10.4264	0.000261278	0.00819324
A_21_P0014063	lnc-C1orf106-1	0.269527	6.19611	0.000262215	0.00821819
A_23_P122531	C6orf48	-0.299173	12.2644	0.000262412	0.00821994
A_23_P12746	MRC1	0.677358	6.85264	0.000263314	0.00824374
A_23_P257256	GRK6	0.350756	8.46354	0.000263733	0.00824471
A_24_P53215	UNC13D	-0.261911	7.79819	0.000263625	0.00824471
A_33_P3419785	BNIP3	-0.389795	11.6708	0.00026377	0.00824471
A_21_P0010530		0.220795	5.95122	0.000264569	0.00826239
A_33_P3353581	IGBP1	-0.233459	9.46733	0.000264619	0.00826239
A_24_P321411	PRKRIR	-0.226104	7.53192	0.000264914	0.00826274
A_23_P208747	PGLYRP1	-0.347509	6.7137	0.000264902	0.00826274
A_32_P512061	GBAP1	0.398007	7.36861	0.000265188	0.00826684
A_23_P202750	C11orf54	-0.254759	7.78737	0.000265846	0.0082823
A_33_P3237927	ARHGAP4	-0.353913	11.9119	0.000265968	0.0082823
A_22_P00011488	OPLAH	0.160795	5.7393	0.00026655	0.00829597
A_23_P142750	EIF2AK2	0.385548	9.55494	0.000266787	0.00829893
A_33_P3241269	CES1	0.435329	7.44117	0.000267106	0.00830439
A_21_P0012182	ANKRD20A9P	-0.311199	6.99693	0.000268227	0.0083348
A_23_P250212	SGK223	-0.254626	9.03616	0.000270696	0.00840703
A_21_P0009501	LOC339298	-0.248145	5.82949	0.000271808	0.00843706
A_23_P108501	EPHA4	-0.241573	7.41139	0.000273842	0.00849567
A_23_P85604	WDR26	-0.270714	9.73047	0.000274243	0.00850358
A_33_P3377194	ADRA1A	-0.270823	8.29337	0.000274612	0.00851049
A_23_P34396	RSRP1	-0.308474	10.5403	0.000274951	0.00851645
A_24_P81841	CDKN1B	-0.24174	9.9763	0.00027617	0.00854968
A_23_P202170	MGEA5	-0.268678	12.0886	0.000278201	0.00860795
A_24_P301063	PLEKHG6	0.251883	5.95341	0.00027873	0.00861907
A_24_P158946	FGD4	-0.404766	8.32501	0.000278856	0.00861907
A_24_P306720	FOXN3-AS1	0.292281	6.55308	0.000279206	0.00862531
A_22_P00014291	lnc-SERAC1-1	-0.164155	5.45563	0.000279919	0.00864275
A_33_P3388983	C5orf56	0.293907	6.53882	0.000280215	0.00864729
A_24_P336577	FAM212B	-0.262673	6.78544	0.000280724	0.00865841
A_22_P00010235	MT1B	0.777856	11.4059	0.000281147	0.00866686
A_32_P66020	SNX29	-0.198983	7.67533	0.000281363	0.00866894
A_23_P348121	FOSL2	-0.65316	9.79503	0.00028155	0.0086701
A_23_P56213	GRAMD1A	0.330794	6.36827	0.000282164	0.00868441
A_23_P11664	SRSF11	-0.233749	9.2542	0.00028298	0.00870493
A_19_P00319981	LINC01503	-0.222218	5.85619	0.000283409	0.0087135
A_23_P55376	KANSL1	-0.226804	9.74315	0.000285049	0.0087593
A_32_P53486	BOLA2B	0.371703	11.4345	0.000286352	0.0087947
A_33_P3714477	LINC00996	0.320999	5.94947	0.000287123	0.00881373
A_23_P214907	MTHFD1L	0.178744	6.10695	0.000287373	0.00881677
A_24_P90097	ADD3	-0.312755	9.26258	0.000287568	0.00881811
A_19_P00804859	MIR221	0.20035	5.62799	0.00028857	0.00884416
A_23_P100883	SUZ12	-0.186707	10.1839	0.000289689	0.00887379
A_23_P93524	SAMD3	-0.246402	8.26202	0.000291021	0.00890989
A_23_P118643	EIF4E	0.231003	8.89924	0.000293542	0.00898234
A_23_P122662	GFOD1	-0.229607	8.07777	0.000295256	0.00903007
A_23_P374082	ADAM19	0.323305	8.12054	0.000296567	0.00906539
A_33_P3268555	SP140	0.434335	9.16173	0.000296943	0.00906734
A_23_P98786	MYO7A	-0.197196	5.67036	0.000296911	0.00906734
A_33_P3414113	FAAHP1	-0.171735	6.1594	0.000297614	0.00908307
A_33_P3357247	USP36	-0.322735	8.61241	0.000298838	0.00911566
A_33_P3260669	STK3	0.437217	8.30254	0.000300196	0.00915229
A_23_P72737	IFITM1	0.356307	13.7997	0.000301962	0.00919748
A_22_P00011004		0.332087	6.36022	0.000301995	0.00919748
A_22_P00007962	lnc-ID1-1	0.263898	6.50044	0.00030398	0.00924504
A_33_P3242174	C2orf82	0.194482	6.24171	0.000303986	0.00924504
A_24_P924862	RAPH1	-0.25878	6.44125	0.000304033	0.00924504
A_24_P928901	SLC31A1	0.24108	6.72455	0.000304389	0.0092462
A_23_P85952	DENND2D	-0.263349	11.2685	0.000304342	0.0092462
A_23_P145016	BRD8	-0.226087	8.61131	0.00030507	0.00926206
A_23_P24104	PLAU	-1.30799	12.0245	0.000305239	0.00926238
A_32_P827528	S1PR2	0.395296	7.66351	0.000305535	0.00926652
A_23_P54929	LYRM1	0.41441	7.635	0.000305912	0.00927313
A_24_P373174	RAB27A	0.24319	7.89025	0.000307327	0.00930146
A_23_P148297	SH3BGRL	-0.236437	10.2176	0.000307177	0.00930146
A_33_P3623118	lnc-MGAT1-1	-0.308438	7.69541	0.000307241	0.00930146
A_33_P3268487	ABAT	-0.295261	7.07731	0.00030805	0.00931852
A_23_P502336	EMR2	0.458643	7.65514	0.000309206	0.00934861
A_24_P299911	PASK	-0.379774	8.61426	0.00031037	0.00937893
A_24_P925314	GM2A	0.277582	6.93393	0.000311407	0.00939898
A_24_P160874	DUT	-0.252086	7.68582	0.000311359	0.00939898
A_24_P220618	ZC3H4	-0.264247	7.68628	0.000311518	0.00939898
A_22_P00007996		0.411154	6.81462	0.000312435	0.00941848
A_21_P0011796		-0.218452	8.06103	0.000312488	0.00941848
A_22_P00002740	C21orf2	-0.183134	8.45818	0.000315199	0.00949529
A_22_P00018556	lnc-AAAS-1	-0.214423	5.96718	0.000315418	0.00949696
A_33_P3363620	TMEM91	-0.355833	7.85097	0.000316957	0.00953837
A_23_P99275	KLRB1	-0.291357	11.0124	0.000318776	0.00958814
A_33_P3347055		0.217847	7.70718	0.000319083	0.00959244
A_32_P23308	LINC01366	0.311953	5.9425	0.000320199	0.00962102
A_23_P40315	DZANK1	-0.171218	5.90103	0.000321857	0.00966585
A_33_P3357609	ZBP1	0.334289	6.78308	0.000322051	0.00966667
A_22_P00021163		0.186556	5.72399	0.000325784	0.00977028
A_23_P86252	PIGC	-0.190008	8.53614	0.000325838	0.00977028
A_33_P3219895	KLC2	0.226755	8.35205	0.000327797	0.00982396
A_33_P3218975	ENTPD1	-0.307594	6.61563	0.000328436	0.00983802
A_21_P0002907		0.178153	5.65091	0.000330016	0.00988028
A_21_P0009484	lnc-WDR7-6	-0.172386	5.48896	0.000330526	0.00989047
A_33_P3363674	NFYC	-0.215	8.02601	0.000331352	0.009905
A_23_P77117	TM6SF1	-0.24268	6.65819	0.000331324	0.009905
A_33_P3309643		0.232587	6.74052	0.000332292	0.00992489
A_23_P28857	SIRPG	-0.248034	8.61642	0.000332359	0.00992489
A_23_P72157	MFSD7	0.356727	6.76935	0.000332613	0.0099274
A_21_P0011314	INAFM2	-0.397245	8.69552	0.000333162	0.00993866
A_22_P00000129	RIMKLB	0.228333	8.81295	0.000334052	0.00996011
A_23_P59637	DOCK4	0.435952	9.02705	0.000334769	0.00996618
A_32_P76035	PNPT1	-0.182003	5.98508	0.000334506	0.00996618
A_23_P128783	EAPP	-0.270106	9.70248	0.000334733	0.00996618
A_33_P3332112	FAS	0.549786	7.27092	0.000335676	0.00998808
A_23_P372848	P2RX1	-0.239865	6.43939	0.000337652	0.0100417
A_33_P3287338	IL6ST	0.264721	7.22404	0.000339571	0.0100834
A_22_P00003632	lnc-CD53-1	0.246927	6.23668	0.00033956	0.0100834
A_33_P3308914	CIB2	0.212785	6.81948	0.000339288	0.0100834
A_33_P3257232	TAF10	0.294065	11.2919	0.000340185	0.0100964
A_24_P410086	SSBP4	0.293548	9.10158	0.000342232	0.010152
A_23_P141479	SUPT6H	-0.439537	9.0777	0.000342969	0.0101687
A_24_P56252	PPP1R12A	-0.228481	10.21	0.000344325	0.0102037
A_33_P3333327		0.399009	6.50873	0.000344595	0.0102065
A_22_P00006955		-0.124202	5.49716	0.00034549	0.0102278
A_19_P00320579	LINC-PINT	-0.229794	7.59839	0.000347104	0.0102704
A_23_P30655	NFKBIE	0.403661	10.5172	0.000347345	0.0102723
A_33_P3258977	CLEC4D	0.328823	6.7174	0.000348065	0.0102883
A_33_P3234487	BOLA2B	0.358051	11.466	0.000348818	0.0103054
A_23_P1585	ESRRA	0.16815	9.93556	0.000350573	0.0103519
A_23_P309361	HENMT1	-0.289635	8.85629	0.000351149	0.0103637
A_33_P3379922	PROC	-0.233018	5.90154	0.000351454	0.0103675
A_33_P3220837	MAFB	-0.519402	12.9637	0.000352787	0.0104015
A_23_P413761	SRSF3	-0.316492	11.9092	0.000355703	0.0104821
A_23_P13425	CD81	0.335739	10.551	0.00035599	0.0104853
A_24_P274814	TBXAS1	-0.389196	8.23887	0.000356792	0.0105036
A_23_P28638	PLEKHB2	0.416804	8.36199	0.000357305	0.0105073
A_23_P86216	PSMA5	0.387606	10.2247	0.000357459	0.0105073
A_23_P85188	ARMCX5	-0.264186	6.98595	0.00035746	0.0105073
A_23_P434809	S100A8	0.493638	14.9118	0.000358263	0.0105204
A_32_P35220	CBWD5	0.201636	9.7185	0.000358265	0.0105204
A_33_P3380472	HCAR1	0.241388	5.65201	0.000360166	0.0105655
A_33_P3334590	MTMR10	-0.260915	6.36034	0.000360014	0.0105655
A_33_P3379962	HLA-A	0.434284	16.4458	0.0003607	0.0105735
A_33_P3328123		0.282708	7.47099	0.000360852	0.0105735
A_23_P99424	TPP2	-0.188263	8.23773	0.000360982	0.0105735
A_19_P00317053	lnc-HDAC2-2	0.188167	5.70058	0.000362167	0.0106029
A_24_P401739	ARHGAP17	0.26142	7.40742	0.000366419	0.0107219
A_33_P3334047		-0.597196	7.77618	0.000367173	0.0107386
A_21_P0000080	FAM122C	0.344144	6.16784	0.000367547	0.0107442
A_33_P3303748	PDPR	-0.192266	5.7754	0.000369329	0.0107889
A_33_P3369371	GPX3	-0.229809	5.73059	0.000369448	0.0107889
A_23_P47614	PHLDA2	0.745559	7.88731	0.000370682	0.0108195
A_32_P42197	HNRNPA1	-0.391795	11.9263	0.000371212	0.0108295
A_33_P3228102	NPHP3	-0.291971	8.3773	0.000371443	0.0108308
A_22_P00008520	LINC01366	0.189789	5.81881	0.000371733	0.0108339
A_33_P3403576	FCGR2C	0.405603	10.5965	0.000372683	0.0108561
[truncated: 1,219 more rows]
