# Supplementary material for: Host transcriptional response to TB preventive therapy differentiates two sub-groups of IGRA-positive individuals
Source: Tuberculosis (Edinb). 2021 Mar;127:102033. doi: 10.1016/j.tube.2020.102033 (PMC7985621; doi:10.1016/j.tube.2020.102033)
Supplement: Supplementary file 6 — Functional classification of transcripts differentially expressed between Cluster 1 and Cluster 2. [file mmc6.xlsx]

## Sheet: Sheet2
Functional classification of unique genes significantly differentially expressed over time and between patient cluster groups 1 and 2
Genes with specific immunological function are highlighted
Gene Symbol	Classification
ANKRD20A9P	Pseudogene
BATF2	Transcription Factor
BATF3	Transcription Factor
C3	Complement
CCL18	Chemokine
CCL3	Chemokine
CCL3L3	Chemokine
CCL4L2	Chemokine
CCL7	Chemokine
CCL8	Chemokine
CD38	Immune cell receptor
CH25H	Metabolism
CISH	Cytokine signalling
CMTM2	Chemokine-like
CPNE5	Transmembrane receptor
CTSC	Protease
CTSL	Protease
CTSLP4	Pseudogene
CTSLP8	Pseudogene
CXCL10	Chemokine
CXCL11	Chemokine
CXCL9	Chemokine
CXCR2	Chemokine
DEFB1	Antimicrobial peptide
EBI3	Cytokine
EDN1	Hormone /growth factor
EXOC3L4	Intracellular signalling
FLJ27255	Non-coding RNA
GBP3	Cytokine signalling
GCH1	Metabolism
GDF15	Cytokine
GGT5	Protease
GPR84	Transmembrane receptor
H2BC18	Nuclear
HBEGF	Hormone /growth factor
HES4	Transcription Factor
HIF1A-AS3	Non-coding RNA
HLA-DQA1	Antigen presentation
HSD11B1	Metabolism
IFNG	Cytokine
IGHA1	Immunoglobulin
IGHA2	Immunoglobulin
IGHG1	Immunoglobulin
IGHG3	Immunoglobulin
IGHG4	Immunoglobulin
IGKV1-16	Immunoglobulin
IGLC6	Immunoglobulin
IGLL5	Immunoglobulin
IL1A	Cytokine
IL2RA	Cytokine receptor
INHBA	Hormone /growth factor
IRAK2	Cytokine signalling
JCHAIN	Immunoglobulin
KRT72	Cytoskeleton
LAMB3	Extracellular matrix
LEP	Hormone /growth factor
LILRB5	Immune cell receptor
LINC00996	Non-coding RNA
LINC01093	Non-coding RNA
LINC02154	Non-coding RNA
LINC02528	Non-coding RNA
lnc-EGR3-1	Non-coding RNA
lnc-PIK3CG-4	Non-coding RNA
LOC100507006	Non-coding RNA
LOC101060810	Non-coding RNA
LOC254896	Non-coding RNA
LOC388780	Non-coding RNA
LOC731424	Non-coding RNA
MAJIN	Nuclear
MDGA1	Intracellular signalling
MFSD2A	Solute transporter
MIR155HG	Non-coding RNA
MIR3945HG	Non-coding RNA
MSR1	Immune cell receptor
MT1CP	Pseudogene
MT1E	Metal ion binding
MT1G	Metal ion binding
MT1H	Metal ion binding
MT1M	Metal ion binding
MT1X	Metal ion binding
NEURL3	Ubiquitination
NFXL1	Transcription Factor
OLR1	Transmembrane receptor
P2RY6	Transmembrane receptor
PDE4DIP	Cytoskeleton
PHLDA2	Intracellular signalling
PI3	Protease inhibitor
PIR	Transcription Factor
PROCR	Protease
RETN	Antimicrobial peptide
RGL1	Metabolism
RNASE6	Antimicrobial peptide
SCIMP	Immune intracellular signalling
SDSL	Metabolism
SLAMF8	Immune cell receptor
SLC2A3	Solute transporter
SLPI	Protease inhibitor
SMIM1	Transmembrane receptor
TMEM45A	Transmembrane receptor
TNFRSF10C	Cytokine receptor
TNFRSF4	Cytokine receptor
TNFRSF8	Cytokine receptor
TNFSF15	Cytokine receptor
UBD	Ubiquitination
Unannotated	Uncharacterised
Unannotated	Uncharacterised
VCAN	Extracellular matrix
XLOC_l2_005490	Uncharacterised
